# Supplementary material for: The role of mitochondrial DNA copy number in autoimmune disease: a bidirectional two sample mendelian randomization study
Source: Front Immunol. 2024 Oct 9;15:1409969. doi: 10.3389/fimmu.2024.1409969 (PMC11502960; doi:10.3389/fimmu.2024.1409969)
Supplement: Supplementary file 2 [file Table1.xlsx]

## Sheet: supplementary table 1
Supplementary Table 1 Heterogeneity and pleiotropy tests for the associations between mtDNA copy number and autoimmunity disease
MR analysis	Heterogeneity test		Pleiotropy test
	Q	Q-pval	Egger_		se	p
			intercept
CD	62.49	0.13	0	0.022		0.996
JRA	44.57	0.725	0.001	0.03		0.963
RA	68.88	0.048	0.004	0.009		0.645
thyrotoaricosis	55.06	0.289	-0.012	0.01		397
T1DM	74.58	0.017	-0.008	0.01		0.732

## Sheet: supplementary table 2.
Supplementary Table 2 Heterogeneity and pleiotropy tests for the associations between autoimmunity disease and mtDNA copy number
MR analysis	Heterogeneity test		Pleiotropy test
	Q	Q-pval	Egger_		se	p
			intercept
SLE	96.87	0.03	0	0		0.68
CD	17.07	0.45	0	0		0.59
UC	19.09	0.79	0	0		0.88
Vitilgo	1.49	0.47	0	0.01		0.94
AS	32.16	0.06	0	0		0.12
JRA	14.2	0.12	0	0		0.74
PMR	17.1	0.15	-0.01	0		0.03
RA	39.72	0.05	0	0		0.61
SS	6.36	0.7	0	0		0.83
SSc	4.95	0.29	0	0		0.23
Pso	24.61	0	0	0.01		0.85
T1DM	67.82	0	0	0		0.74
Thyrotoaricosis	27.96	0.67	0	0		0.72

## Sheet: supplementary table 3
Summary statistics for the SNPs associated with mtDNA copy number and their association with Crohn disease after removal of outliers and confounders.
				mtDNA copy number			Crohn disease
SNP	Effect allele	Other allele	Chr	EAF	Beta	SE	EAF	Beta	SE	F statistic
rs10850362	A	G	12		-0.0141	0.0021	0.6271	0.1025	0.0506	45.0816
rs11064074	T	C	12		0.0187	0.0021	0.4364	0.0142	0.0495	79.2948
rs11064881	A	G	12		0.0257	0.004	0.086	0.1022	0.0872	41.2806
rs11082396	C	T	18		0.0262	0.0031	0.1277	0.0001	0.0726	71.4298
rs11085147	T	C	19		0.0754	0.0036	0.08369	0.0151	0.0882	438.67
rs1127787	A	G	12		-0.0163	0.0028	0.1471	-0.0358	0.0689	33.889
rs114694170	C	T	5		0.0331	0.0045	0.05595	0.0769	0.1062	54.1042
rs11553699	G	A	12		0.0448	0.0032	0.1069	-0.0883	0.0799	196
rs11867543	T	C	17		0.0167	0.003	0.1387	0.0702	0.0704	30.9878
rs12148	G	T	22		-0.0143	0.0021	0.6303	-0.072	0.0507	46.3696
rs12247015	G	A	10		0.034	0.0021	0.3288	0.1171	0.0521	262.132
rs13084580	T	C	3		0.0241	0.0033	0.04237	-0.0679	0.1212	53.3343
rs1354034	C	T	3		-0.0269	0.0021	0.7066	-0.0158	0.0538	164.084
rs148984304	AAAAC	A	8		0.0132	0.0021	0.4467	-0.004	0.0489	39.5102
rs156355	C	T	20		0.0209	0.0022	0.4328	0.0751	0.0499	90.25
rs1569419	C	T	1		0.019	0.0025	0.6962	0.0543	0.0533	57.76
rs1613662	A	G	19		-0.0172	0.0028	0.879	0.0474	0.0752	37.7347
rs1760940	C	A	14		0.0265	0.0024	0.2168	0.0657	0.0592	121.918
rs2015599	A	G	12		0.0125	0.0021	0.4613	0.0279	0.0489	35.4308
rs2038479	A	C	1		0.0158	0.0026	0.7808	-0.0208	0.0592	36.929
rs212938	G	A	6		0.0149	0.0025	0.7061	0.0698	0.0543	35.5216
rs2274319	C	T	1		-0.0133	0.0022	0.5807	0.0194	0.0493	36.5475
rs2290507	A	G	17		0.0224	0.003	0.1424	-0.0391	0.0698	55.7511
rs2304693	A	G	7		0.0178	0.0027	0.1657	-0.0066	0.0658	43.4623
rs28396651	G	A	4		-0.0119	0.0021	0.5552	-0.0355	0.049	32.1111
rs2977608	C	A	1		0.0232	0.0025	0.6898	0.1499	0.0529	86.1184
rs35203920	TA	T	20		0.0198	0.0024	0.2576	0.0364	0.0558	68.0625
rs3818157	A	G	1		-0.018	0.0021	0.577	0.0477	0.0498	73.4694
rs385893	C	T	9		0.0154	0.0021	0.4743	0.0313	0.0492	53.7778
rs445	T	C	7		0.0212	0.0035	0.05854	-0.1116	0.1055	36.689
rs4807780	C	T	19		-0.0188	0.0022	0.6646	-0.0839	0.052	73.0248
rs4808075	C	T	19		-0.0279	0.0023	0.3087	0.0183	0.0525	147.147
rs4841132	G	A	8		-0.0214	0.0036	0.8572	-0.0801	0.0733	35.3364
rs5012419	G	A	12		0.0246	0.0022	0.6597	0.014	0.0515	125.033
rs5759176	T	C	22		0.0315	0.0022	0.7037	-0.0533	0.0534	205.01
rs6045561	C	T	20		-0.0308	0.0023	0.2366	-0.0698	0.0572	179.327
rs6105851	A	G	20		0.0218	0.0021	0.5027	0.1071	0.0489	107.764
rs61691222	T	C	10		0.0143	0.0024	0.1942	-0.0003	0.0618	35.5017
rs62641680	A	G	2		-0.0901	0.0062	0.02486	-0.5251	0.1642	211.187
rs6511720	T	G	19		0.0188	0.0032	0.1023	-0.0631	0.0802	34.5156
rs6659169	G	A	1		-0.0158	0.0026	0.1739	-0.0603	0.0644	36.929
rs67036916	A	G	7		0.0281	0.0021	0.4735	-0.0069	0.0488	179.05
rs6959832	A	G	7		-0.021	0.0021	0.434	0.0697	0.0492	100
rs72698722	T	C	14		-0.0189	0.0027	0.2814	-0.0774	0.0542	49
rs74750282	C	T	7		0.0384	0.0037	0.08489	0.0887	0.0878	107.711
rs74874677	G	A	2		-0.082	0.007	0.02415	0.0398	0.1596	137.224
rs7499892	T	C	16		0.015	0.0027	0.1722	0.0554	0.0646	30.8642
rs75080135	C	A	6		0.0211	0.0027	0.2842	0.1073	0.0541	61.0713
rs7705526	A	C	5		0.018	0.0023	0.3229	-0.0261	0.0523	61.2476
rs78909033	A	G	2		-0.0206	0.0031	0.1305	0.146	0.0728	44.1582
rs9425601	A	G	1		0.0125	0.0022	0.283	0.0239	0.0541	32.2831
rs9494142	C	T	6		0.0182	0.0024	0.3142	0.0311	0.0526	57.5069
rs9941212	A	G	16		0.012	0.0022	0.6408	0.0156	0.0511	29.7521
Summary statistics for the SNPs associated with mtDNA copy number and their association with Juvenile rheumatoid arthritis after removal of outliers and confounders.
				mtDNA copy number			Juvenile rheumatoid arthritis
SNP	Effect allele	Other allele	Chr	EAF	Beta	SE	EAF	Beta	SE	F statistic
rs10850362	A	G	12		-0.0141	0.0021	0.6272	0.0367	0.0779	45.0816
rs11064074	T	C	12		0.0187	0.0021	0.4366	0.0905	0.0764	79.2948
rs11064881	A	G	12		0.0257	0.004	0.0865	-0.0771	0.1339	41.2806
rs11082396	C	T	18		0.0262	0.0031	0.1275	0.1021	0.1129	71.4298
rs11085147	T	C	19		0.0754	0.0036	0.08387	0.1749	0.1371	438.67
rs1127787	A	G	12		-0.0163	0.0028	0.1464	-0.041	0.106	33.889
rs114694170	C	T	5		0.0331	0.0045	0.05568	0.1856	0.1646	54.1042
rs11553699	G	A	12		0.0448	0.0032	0.1071	-0.0949	0.1228	196
rs11867543	T	C	17		0.0167	0.003	0.1388	0.0779	0.1086	30.9878
rs12148	G	T	22		-0.0143	0.0021	0.6303	0.0806	0.0779	46.3696
rs12247015	G	A	10		0.034	0.0021	0.3281	-0.0221	0.0803	262.132
rs13084580	T	C	3		0.0241	0.0033	0.04255	-0.0956	0.1874	53.3343
rs1354034	C	T	3		-0.0269	0.0021	0.7066	0.0074	0.0829	164.084
rs148984304	AAAAC	A	8		0.0132	0.0021	0.4468	-0.0469	0.0755	39.5102
rs156355	C	T	20		0.0209	0.0022	0.433	-0.0231	0.0769	90.25
rs1569419	C	T	1		0.019	0.0025	0.6974	0.0838	0.0823	57.76
rs1613662	A	G	19		-0.0172	0.0028	0.8786	0.1477	0.116	37.7347
rs1760940	C	A	14		0.0265	0.0024	0.2161	-0.0127	0.0915	121.918
rs2015599	A	G	12		0.0125	0.0021	0.4605	0.0239	0.0756	35.4308
rs2038479	A	C	1		0.0158	0.0026	0.7798	-0.1698	0.0912	36.929
rs212938	G	A	6		0.0149	0.0025	0.7073	0.0812	0.0834	35.5216
rs2274319	C	T	1		-0.0133	0.0022	0.5816	-0.2001	0.0761	36.5475
rs2290507	A	G	17		0.0224	0.003	0.1426	0.0678	0.1072	55.7511
rs2304693	A	G	7		0.0178	0.0027	0.166	0.1101	0.1015	43.4623
rs28396651	G	A	4		-0.0119	0.0021	0.554	-0.0986	0.0754	32.1111
rs2977608	C	A	1		0.0232	0.0025	0.6894	0.1163	0.0815	86.1184
rs35203920	TA	T	20		0.0198	0.0024	0.2579	0.0758	0.0863	68.0625
rs3818157	A	G	1		-0.018	0.0021	0.5764	0.0604	0.0766	73.4694
rs385893	C	T	9		0.0154	0.0021	0.4739	0.0017	0.076	53.7778
rs445	T	C	7		0.0212	0.0035	0.05873	-0.1862	0.1629	36.689
rs4807780	C	T	19		-0.0188	0.0022	0.665	-0.0384	0.0801	73.0248
rs4808075	C	T	19		-0.0279	0.0023	0.309	-0.0159	0.0809	147.147
rs4841132	G	A	8		-0.0214	0.0036	0.8572	-0.1581	0.1147	35.3364
rs5012419	G	A	12		0.0246	0.0022	0.6595	0.1779	0.0793	125.033
rs5759176	T	C	22		0.0315	0.0022	0.7036	-0.0088	0.0824	205.01
rs6045561	C	T	20		-0.0308	0.0023	0.2371	-0.0899	0.0884	179.327
rs6105851	A	G	20		0.0218	0.0021	0.5015	-0.0156	0.0752	107.764
rs61691222	T	C	10		0.0143	0.0024	0.1946	0.0524	0.0953	35.5017
rs62641680	A	G	2		-0.0901	0.0062	0.02493	-0.1387	0.2496	211.187
rs6511720	T	G	19		0.0188	0.0032	0.1012	0.063	0.124	34.5156
rs6659169	G	A	1		-0.0158	0.0026	0.174	-0.0927	0.0992	36.929
rs67036916	A	G	7		0.0281	0.0021	0.4731	0.1585	0.0753	179.05
rs6959832	A	G	7		-0.021	0.0021	0.4334	-0.0459	0.0759	100
rs72698722	T	C	14		-0.0189	0.0027	0.2806	0.0244	0.0836	49
rs74750282	C	T	7		0.0384	0.0037	0.08523	-0.0414	0.1353	107.711
rs74874677	G	A	2		-0.082	0.007	0.0241	-0.2012	0.2402	137.224
rs7499892	T	C	16		0.015	0.0027	0.173	0.0143	0.0997	30.8642
rs75080135	C	A	6		0.0211	0.0027	0.2838	0.1382	0.0836	61.0713
rs7705526	A	C	5		0.018	0.0023	0.3228	-0.1081	0.0808	61.2476
rs78909033	A	G	2		-0.0206	0.0031	0.1305	-0.0871	0.1127	44.1582
rs9425601	A	G	1		0.0125	0.0022	0.2813	-0.007	0.0836	32.2831
rs9494142	C	T	6		0.0182	0.0024	0.3145	0.0576	0.0812	57.5069
rs9941212	A	G	16		0.012	0.0022	0.6406	-0.0074	0.0787	29.7521
Summary statistics for the SNPs associated with mtDNA copy number and their association with Rheumatoid arthritis after removal of outliers and confounders.
				mtDNA copy number			Rheumatoid arthritis
SNP	Effect allele	Other allele	Chr	EAF	Beta	SE	EAF	Beta	SE	F statistic
rs10850362	A	G	12		-0.0141	0.0021	0.6271	-0.0122	0.0202	45.0816
rs11064074	T	C	12		0.0187	0.0021	0.4364	0.004	0.0198	79.2948
rs11064881	A	G	12		0.0257	0.004	0.08632	-0.0494	0.0351	41.2806
rs11082396	C	T	18		0.0262	0.0031	0.1276	0.0504	0.0293	71.4298
rs11085147	T	C	19		0.0754	0.0036	0.08392	0.0203	0.0353	438.67
rs1127787	A	G	12		-0.0163	0.0028	0.1463	-0.0236	0.0276	33.889
rs114694170	C	T	5		0.0331	0.0045	0.05551	-0.072	0.0428	54.1042
rs11553699	G	A	12		0.0448	0.0032	0.107	-0.021	0.032	196
rs11867543	T	C	17		0.0167	0.003	0.1388	0.0099	0.0283	30.9878
rs12148	G	T	22		-0.0143	0.0021	0.6303	-0.0009	0.0202	46.3696
rs12247015	G	A	10		0.034	0.0021	0.328	0.0016	0.0209	262.132
rs13084580	T	C	3		0.0241	0.0033	0.04269	0.0906	0.0485	53.3343
rs1354034	C	T	3		-0.0269	0.0021	0.7068	0.0233	0.0215	164.084
rs148984304	AAAAC	A	8		0.0132	0.0021	0.4468	-0.0015	0.0196	39.5102
rs156355	C	T	20		0.0209	0.0022	0.4327	-0.0355	0.02	90.25
rs1569419	C	T	1		0.019	0.0025	0.6972	-0.0107	0.0214	57.76
rs1613662	A	G	19		-0.0172	0.0028	0.8786	-0.0053	0.0301	37.7347
rs1760940	C	A	14		0.0265	0.0024	0.2163	0.0237	0.0238	121.918
rs2015599	A	G	12		0.0125	0.0021	0.4606	0.0037	0.0196	35.4308
rs2038479	A	C	1		0.0158	0.0026	0.7799	0.0051	0.0237	36.929
rs212938	G	A	6		0.0149	0.0025	0.7074	0.0469	0.0217	35.5216
rs2274319	C	T	1		-0.0133	0.0022	0.5815	-0.0176	0.0197	36.5475
rs2290507	A	G	17		0.0224	0.003	0.1425	-0.029	0.0278	55.7511
rs2304693	A	G	7		0.0178	0.0027	0.1659	0.0082	0.0263	43.4623
rs28396651	G	A	4		-0.0119	0.0021	0.5544	0.0382	0.0196	32.1111
rs2977608	C	A	1		0.0232	0.0025	0.6896	0.0444	0.0212	86.1184
rs35203920	TA	T	20		0.0198	0.0024	0.258	0.0316	0.0224	68.0625
rs3818157	A	G	1		-0.018	0.0021	0.5764	0.0172	0.0199	73.4694
rs385893	C	T	9		0.0154	0.0021	0.474	0.0029	0.0197	53.7778
rs445	T	C	7		0.0212	0.0035	0.0587	-0.0182	0.0421	36.689
rs4807780	C	T	19		-0.0188	0.0022	0.6648	-0.0337	0.0208	73.0248
rs4808075	C	T	19		-0.0279	0.0023	0.3093	0.0226	0.021	147.147
rs4841132	G	A	8		-0.0214	0.0036	0.8572	0.0159	0.0291	35.3364
rs5012419	G	A	12		0.0246	0.0022	0.6596	0.0167	0.0206	125.033
rs5759176	T	C	22		0.0315	0.0022	0.7037	0.0132	0.0214	205.01
rs6045561	C	T	20		-0.0308	0.0023	0.237	-0.023	0.023	179.327
rs6105851	A	G	20		0.0218	0.0021	0.5017	0.0252	0.0195	107.764
rs61691222	T	C	10		0.0143	0.0024	0.1946	0.0185	0.0246	35.5017
rs62641680	A	G	2		-0.0901	0.0062	0.02486	-0.1083	0.0646	211.187
rs6511720	T	G	19		0.0188	0.0032	0.1012	-0.0058	0.0323	34.5156
rs6659169	G	A	1		-0.0158	0.0026	0.1737	-0.0462	0.0259	36.929
rs67036916	A	G	7		0.0281	0.0021	0.4731	0.0063	0.0195	179.05
rs6959832	A	G	7		-0.021	0.0021	0.4331	-0.0405	0.0197	100
rs72698722	T	C	14		-0.0189	0.0027	0.2808	0.0156	0.0217	49
rs74750282	C	T	7		0.0384	0.0037	0.08511	-0.0319	0.0351	107.711
rs74874677	G	A	2		-0.082	0.007	0.02403	-0.1168	0.0631	137.224
rs7499892	T	C	16		0.015	0.0027	0.1731	0.0309	0.0258	30.8642
rs75080135	C	A	6		0.0211	0.0027	0.2838	0.0024	0.0217	61.0713
rs7705526	A	C	5		0.018	0.0023	0.3226	-0.0342	0.021	61.2476
rs78909033	A	G	2		-0.0206	0.0031	0.1305	0.0199	0.0293	44.1582
rs9425601	A	G	1		0.0125	0.0022	0.2816	0.0268	0.0217	32.2831
rs9494142	C	T	6		0.0182	0.0024	0.3149	0.0514	0.0211	57.5069
rs9941212	A	G	16		0.012	0.0022	0.6409	0.0329	0.0205	29.7521
rs78909033	A	G	2		-0.0206	0.0031		0.00410158	0.0223	44.1582
rs7896518	G	A	10		-0.0454	0.0021		0.0110003	0.014	467.383
rs9425601	A	G	1		0.0125	0.0022		-0.00640044	0.0152	32.2831
rs9494142	C	T	6		0.0182	0.0024		-0.00990083	0.0164	57.5069
rs9941212	A	G	16		0.012	0.0022		0.000299955	0.0147	29.7521
Summary statistics for the SNPs associated with mtDNA copy number and their association with Thyrotoaricosis after removal of outliers and confounders.
				mtDNA copy number			Thyrotoaricosis
SNP	Effect allele	Other allele	Chr	EAF	Beta	SE	EAF	Beta	SE	F statistic
rs10850362	A	G	12		-0.0141	0.0021	0.6271	0.026	0.0239	45.0816
rs11064074	T	C	12		0.0187	0.0021	0.4364	-0.0263	0.0234	79.2948
rs11064881	A	G	12		0.0257	0.004	0.08602	0.0037	0.0415	41.2806
rs11082396	C	T	18		0.0262	0.0031	0.1278	0.0159	0.0343	71.4298
rs11085147	T	C	19		0.0754	0.0036	0.08366	-0.062	0.0419	438.67
rs1127787	A	G	12		-0.0163	0.0028	0.1471	-0.0348	0.0326	33.889
rs114694170	C	T	5		0.0331	0.0045	0.05597	-0.0315	0.0501	54.1042
rs11553699	G	A	12		0.0448	0.0032	0.1069	0.0274	0.0377	196
rs11867543	T	C	17		0.0167	0.003	0.1387	-0.0149	0.0333	30.9878
rs12148	G	T	22		-0.0143	0.0021	0.6304	0.0005	0.0239	46.3696
rs12247015	G	A	10		0.034	0.0021	0.3288	0.0278	0.0246	262.132
rs13084580	T	C	3		0.0241	0.0033	0.04233	-0.0019	0.0574	53.3343
rs1354034	C	T	3		-0.0269	0.0021	0.7066	-0.014	0.0254	164.084
rs148984304	AAAAC	A	8		0.0132	0.0021	0.4468	0.0038	0.0232	39.5102
rs156355	C	T	20		0.0209	0.0022	0.4328	0.0046	0.0236	90.25
rs1569419	C	T	1		0.019	0.0025	0.6961	-0.0102	0.0254	57.76
rs1613662	A	G	19		-0.0172	0.0028	0.879	-0.0329	0.0352	37.7347
rs1760940	C	A	14		0.0265	0.0024	0.2168	-0.0108	0.028	121.918
rs2015599	A	G	12		0.0125	0.0021	0.4612	0.0284	0.0231	35.4308
rs2038479	A	C	1		0.0158	0.0026	0.7808	-0.0041	0.0279	36.929
rs2274319	C	T	1		-0.0133	0.0022	0.5808	0.0497	0.0233	36.5475
rs2290507	A	G	17		0.0224	0.003	0.1424	0.0571	0.0328	55.7511
rs2304693	A	G	7		0.0178	0.0027	0.1657	-0.0959	0.0311	43.4623
rs28396651	G	A	4		-0.0119	0.0021	0.5552	0.0286	0.0232	32.1111
rs2977608	C	A	1		0.0232	0.0025	0.6898	0.0006	0.0251	86.1184
rs35203920	TA	T	20		0.0198	0.0024	0.2576	-0.0735	0.0266	68.0625
rs3818157	A	G	1		-0.018	0.0021	0.577	0.0311	0.0235	73.4694
rs385893	C	T	9		0.0154	0.0021	0.4742	0.0034	0.0233	53.7778
rs445	T	C	7		0.0212	0.0035	0.05856	-0.0559	0.0496	36.689
rs4807780	C	T	19		-0.0188	0.0022	0.6647	-0.0078	0.0246	73.0248
rs4808075	C	T	19		-0.0279	0.0023	0.3086	-0.002	0.0249	147.147
rs4841132	G	A	8		-0.0214	0.0036	0.8572	0.0524	0.035	35.3364
rs5012419	G	A	12		0.0246	0.0022	0.6597	-0.0312	0.0244	125.033
rs5759176	T	C	22		0.0315	0.0022	0.7037	-0.0118	0.0253	205.01
rs6045561	C	T	20		-0.0308	0.0023	0.2366	0.0117	0.027	179.327
rs6105851	A	G	20		0.0218	0.0021	0.5027	-0.0111	0.0231	107.764
rs61691222	T	C	10		0.0143	0.0024	0.1942	0.0041	0.0292	35.5017
rs62641680	A	G	2		-0.0901	0.0062	0.02489	0.0885	0.0757	211.187
rs6511720	T	G	19		0.0188	0.0032	0.1023	-0.0639	0.0383	34.5156
rs6659169	G	A	1		-0.0158	0.0026	0.1738	0.0195	0.0305	36.929
rs67036916	A	G	7		0.0281	0.0021	0.4736	-0.0255	0.0231	179.05
rs6959832	A	G	7		-0.021	0.0021	0.4341	0.0039	0.0232	100
rs72698722	T	C	14		-0.0189	0.0027	0.2814	0.0644	0.0257	49
rs74750282	C	T	7		0.0384	0.0037	0.08489	0.0072	0.0415	107.711
rs74874677	G	A	2		-0.082	0.007	0.02416	-0.0447	0.0746	137.224
rs7499892	T	C	16		0.015	0.0027	0.1723	0.0356	0.0305	30.8642
rs75080135	C	A	6		0.0211	0.0027	0.2843	-0.0404	0.0257	61.0713
rs7705526	A	C	5		0.018	0.0023	0.3229	-0.0188	0.0247	61.2476
rs78909033	A	G	2		-0.0206	0.0031	0.1305	0.0162	0.0343	44.1582
rs9425601	A	G	1		0.0125	0.0022	0.283	-0.0018	0.0257	32.2831
rs9494142	C	T	6		0.0182	0.0024	0.3142	-0.0405	0.025	57.5069
rs9941212	A	G	16		0.012	0.0022	0.6409	-0.0055	0.0243	29.7521
Summary statistics for the SNPs associated with mtDNA copy number and their association with Type 1 Diabetes after removal of outliers and confounders.
				mtDNA copy number			Type 1 Diabetes
SNP	Effect allele	Other allele	Chr	EAF	Beta	SE	EAF	Beta	SE	F statistic
rs10850362	A	G	12		-0.0141	0.0021	0.6269	-0.005	0.0205	45.0816
rs11064074	T	C	12		0.0187	0.0021	0.4363	-0.0503	0.0201	79.2948
rs11064881	A	G	12		0.0257	0.004	0.08631	-0.0852	0.0356	41.2806
rs11082396	C	T	18		0.0262	0.0031	0.1276	-0.0296	0.0295	71.4298
rs11085147	T	C	19		0.0754	0.0036	0.08367	-0.0244	0.0359	438.67
rs1127787	A	G	12		-0.0163	0.0028	0.1479	-0.0566	0.0282	33.889
rs114694170	C	T	5		0.0331	0.0045	0.05579	-0.04	0.0433	54.1042
rs11553699	G	A	12		0.0448	0.0032	0.1069	0.052	0.0322	196
rs11867543	T	C	17		0.0167	0.003	0.1389	-0.0188	0.0285	30.9878
rs12148	G	T	22		-0.0143	0.0021	0.6297	-0.0288	0.0206	46.3696
rs12247015	G	A	10		0.034	0.0021	0.3293	0.0123	0.0211	262.132
rs13084580	T	C	3		0.0241	0.0033	0.04242	0.0631	0.0492	53.3343
rs1354034	C	T	3		-0.0269	0.0021	0.7062	-0.0325	0.0218	164.084
rs148984304	AAAAC	A	8		0.0132	0.0021	0.4467	-0.0043	0.0199	39.5102
rs156355	C	T	20		0.0209	0.0022	0.4329	0.0066	0.0202	90.25
rs1569419	C	T	1		0.019	0.0025	0.6962	-0.0531	0.0216	57.76
rs1613662	A	G	19		-0.0172	0.0028	0.8788	0.0034	0.0301	37.7347
rs1760940	C	A	14		0.0265	0.0024	0.2172	-0.0578	0.0241	121.918
rs2015599	A	G	12		0.0125	0.0021	0.4613	-0.0121	0.0199	35.4308
rs2038479	A	C	1		0.0158	0.0026	0.7808	-0.0364	0.024	36.929
rs212938	G	A	6		0.0149	0.0025	0.7063	-0.0241	0.022	35.5216
rs2274319	C	T	1		-0.0133	0.0022	0.5803	-0.0007	0.02	36.5475
rs2290507	A	G	17		0.0224	0.003	0.1422	-0.0469	0.0283	55.7511
rs2304693	A	G	7		0.0178	0.0027	0.1658	0.0088	0.0265	43.4623
rs28396651	G	A	4		-0.0119	0.0021	0.5549	-0.0197	0.0199	32.1111
rs2977608	C	A	1		0.0232	0.0025	0.69	-0.0127	0.0216	86.1184
rs35203920	TA	T	20		0.0198	0.0024	0.2578	-0.0419	0.0227	68.0625
rs3818157	A	G	1		-0.018	0.0021	0.5771	0.0348	0.0202	73.4694
rs385893	C	T	9		0.0154	0.0021	0.4744	-0.0394	0.02	53.7778
rs445	T	C	7		0.0212	0.0035	0.05862	0.0109	0.0423	36.689
rs4807780	C	T	19		-0.0188	0.0022	0.6649	0.0146	0.0211	73.0248
rs4808075	C	T	19		-0.0279	0.0023	0.3088	-0.0289	0.0214	147.147
rs4841132	G	A	8		-0.0214	0.0036	0.8579	-0.0437	0.0301	35.3364
rs5012419	G	A	12		0.0246	0.0022	0.6599	-0.0014	0.0209	125.033
rs5759176	T	C	22		0.0315	0.0022	0.7036	-0.0137	0.0217	205.01
rs6045561	C	T	20		-0.0308	0.0023	0.2369	0.0227	0.0233	179.327
rs6105851	A	G	20		0.0218	0.0021	0.5022	-0.0006	0.0198	107.764
rs61691222	T	C	10		0.0143	0.0024	0.1944	0.028	0.0251	35.5017
rs62641680	A	G	2		-0.0901	0.0062	0.02493	0.0275	0.0649	211.187
rs6511720	T	G	19		0.0188	0.0032	0.1024	0.0054	0.0327	34.5156
rs6659169	G	A	1		-0.0158	0.0026	0.1739	0.0282	0.0261	36.929
rs67036916	A	G	7		0.0281	0.0021	0.4734	-0.0293	0.0198	179.05
rs6959832	A	G	7		-0.021	0.0021	0.4334	0.0037	0.02	100
rs72698722	T	C	14		-0.0189	0.0027	0.2807	0.0029	0.0221	49
rs74750282	C	T	7		0.0384	0.0037	0.08511	0.0011	0.0354	107.711
rs74874677	G	A	2		-0.082	0.007	0.02408	0.0394	0.0633	137.224
rs7499892	T	C	16		0.015	0.0027	0.1725	0.0281	0.0263	30.8642
rs75080135	C	A	6		0.0211	0.0027	0.2841	-0.0606	0.022	61.0713
rs7705526	A	C	5		0.018	0.0023	0.3228	-0.0239	0.0213	61.2476
rs78909033	A	G	2		-0.0206	0.0031	0.1306	-0.0141	0.0296	44.1582
rs9425601	A	G	1		0.0125	0.0022	0.2832	-0.0361	0.022	32.2831
rs9494142	C	T	6		0.0182	0.0024	0.3143	0.0185	0.0214	57.5069
rs9941212	A	G	16		0.012	0.0022	0.6409	-0.0145	0.0207	29.7521

## Sheet: supplementary table 4
SNP	effect_allele.exposure	other_allele.exposure	effect_allele.outcome	other_allele.outcome	beta.exposure	beta.outcome	id.outcome	chr	pos	se.outcome	samplesize.outcome	pval.outcome	outcome	pval.exposure	pos.exposure	chr.exposure	samplesize.exposure	se.exposure	id.exposure	exposure	rsq.exposure	effective_n.exposure	rsq.outcome	effective_n.outcome	steiger_dir	steiger_pval	F_pow_beta_se
rs10048743	T	G	T	G	-0.231112	-0.0016	ebi-a-GCST90026371	2	213890232	0.003	395718	0.6027	Mitochondrial DNA copy number || id:ebi-a-GCST90026371	2.03803e-08	213890232	2	14267	0.0412056	ebi-a-GCST003156	|| id:ebi-a-GCST003156	0.00220041	14267	7.18809e-07	395718	TRUE	6.35116e-08	31.4581
rs10200680	T	C	T	C	-0.248461	-0.0013	ebi-a-GCST90026371	2	223961877	0.003	395718	0.6642	Mitochondrial DNA copy number || id:ebi-a-GCST90026371	4.96261e-09	223961877	2	14267	0.0424835	ebi-a-GCST003156	|| id:ebi-a-GCST003156	0.00239202	14267	4.74526e-07	395718	TRUE	1.49228e-08	34.2039
rs10252453	A	G	A	G	0.19062	0.006	ebi-a-GCST90026371	7	92556186	0.0029	395718	0.0385603	Mitochondrial DNA copy number || id:ebi-a-GCST90026371	3.00705e-06	92556186	7	14267	0.0408151	ebi-a-GCST003156	|| id:ebi-a-GCST003156	0.00152672	14267	1.08173e-05	395718	TRUE	2.65596e-05	21.812
rs1078324	A	C	A	C	-0.71335	-0.0022	ebi-a-GCST90026371	5	149202268	0.0045	395718	0.6255	Mitochondrial DNA copy number || id:ebi-a-GCST90026371	7.10559e-20	149202268	5	14267	0.0781665	ebi-a-GCST003156	|| id:ebi-a-GCST003156	0.00580449	14267	6.03999e-07	395718	TRUE	7.60493e-19	83.2845
rs10849926	G	T	G	T	0.261365	-0.006	ebi-a-GCST90026371	12	109638760	0.0037	395718	0.1037	Mitochondrial DNA copy number || id:ebi-a-GCST90026371	1.65512e-06	109638760	12	14267	0.0545472	ebi-a-GCST003156	|| id:ebi-a-GCST003156	0.00160687	14267	6.64527e-06	395718	TRUE	1.06496e-05	22.9588
rs10852562	C	T	C	T	-0.173953	0.0023	ebi-a-GCST90026371	16	58329828	0.0025	395718	0.3567	Mitochondrial DNA copy number || id:ebi-a-GCST90026371	1.99214e-07	58329828	16	14267	0.0334521	ebi-a-GCST003156	|| id:ebi-a-GCST003156	0.00189201	14267	2.1389e-06	395718	TRUE	7.99844e-07	27.0406
rs10912578	G	A	G	A	-0.24686	0.0032	ebi-a-GCST90026371	1	173251856	0.0022	395718	0.1603	Mitochondrial DNA copy number || id:ebi-a-GCST90026371	1.64778e-15	173251856	1	14267	0.0309918	ebi-a-GCST003156	|| id:ebi-a-GCST003156	0.00442801	14267	5.34649e-06	395718	TRUE	4.41426e-14	63.4465
rs1143679	A	G	A	G	0.582216	0.0032	ebi-a-GCST90026371	16	31276811	0.0035	395718	0.3677	Mitochondrial DNA copy number || id:ebi-a-GCST90026371	5.0269e-48	31276811	16	14267	0.0399866	ebi-a-GCST003156	|| id:ebi-a-GCST003156	0.014644	14267	2.11242e-06	395718	TRUE	3.87877e-45	212.002
rs11618747	C	T	C	T	0.438255	0.0014	ebi-a-GCST90026371	13	82772038	0.0054	395718	0.792301	Mitochondrial DNA copy number || id:ebi-a-GCST90026371	1.46626e-06	82772038	13	14267	0.0910039	ebi-a-GCST003156	|| id:ebi-a-GCST003156	0.00162314	14267	1.69858e-07	395718	TRUE	2.84839e-06	23.1918
rs117398816	T	C	T	C	0.29267	-0.0039	ebi-a-GCST90026371	13	20946829	0.005	395718	0.4349	Mitochondrial DNA copy number || id:ebi-a-GCST90026371	1.60421e-06	20946829	13	14267	0.0610008	ebi-a-GCST003156	|| id:ebi-a-GCST003156	0.00161107	14267	1.53746e-06	395718	TRUE	4.95504e-06	23.0189
rs1198325	C	T	C	T	-0.127833	-0.0014	ebi-a-GCST90026371	13	50383685	0.0021	395718	0.489199	Mitochondrial DNA copy number || id:ebi-a-GCST90026371	2.47811e-06	50383685	13	14267	0.0271413	ebi-a-GCST003156	|| id:ebi-a-GCST003156	0.00155267	14267	1.12314e-06	395718	TRUE	6.74639e-06	22.1832
rs12094036	C	T	C	T	-0.328504	-0.0066	ebi-a-GCST90026371	1	183558174	0.0038	395718	0.0823493	Mitochondrial DNA copy number || id:ebi-a-GCST90026371	1.36584e-08	183558174	1	14267	0.0578595	ebi-a-GCST003156	|| id:ebi-a-GCST003156	0.00225465	14267	7.62314e-06	395718	TRUE	1.50691e-07	32.2353
rs12524498	T	G	T	G	-0.673345	-0.0221	ebi-a-GCST90026371	6	31444187	0.0227	395718	0.3309	Mitochondrial DNA copy number || id:ebi-a-GCST90026371	2.48416e-08	31444187	6	14267	0.120793	ebi-a-GCST003156	|| id:ebi-a-GCST003156	0.00217358	14267	2.39524e-06	395718	TRUE	1.20479e-07	31.0736
rs12679073	A	G	A	G	-0.150823	-0.0001	ebi-a-GCST90026371	8	130222310	0.0023	395718	0.9719	Mitochondrial DNA copy number || id:ebi-a-GCST90026371	3.16928e-06	130222310	8	14267	0.0323687	ebi-a-GCST003156	|| id:ebi-a-GCST003156	0.00151968	14267	4.77706e-09	395718	TRUE	4.91633e-06	21.7112
rs13019891	T	G	T	G	-0.562119	-0.0028	ebi-a-GCST90026371	2	113829869	0.0021	395718	0.1897	Mitochondrial DNA copy number || id:ebi-a-GCST90026371	1.64702e-83	113829869	2	14267	0.0290336	ebi-a-GCST003156	|| id:ebi-a-GCST003156	0.0256046	14267	4.49254e-06	395718	TRUE	6.02792e-78	374.848
rs13332649	G	A	G	A	-0.314711	0.001	ebi-a-GCST90026371	16	85966683	0.0025	395718	0.7035	Mitochondrial DNA copy number || id:ebi-a-GCST90026371	5.4275e-17	85966683	16	14267	0.0375683	ebi-a-GCST003156	|| id:ebi-a-GCST003156	0.00489528	14267	4.0433e-07	395718	TRUE	3.68809e-16	70.1747
rs143123127	A	G	A	G	0.470004	-0.0089	ebi-a-GCST90026371	17	38007190	0.0057	395718	0.1163	Mitochondrial DNA copy number || id:ebi-a-GCST90026371	2.23172e-08	38007190	17	14267	0.0840342	ebi-a-GCST003156	|| id:ebi-a-GCST003156	0.0021881	14267	6.1609e-06	395718	TRUE	1.97782e-07	31.2817
rs145156089	C	T	C	T	0.500775	0.0047	ebi-a-GCST90026371	3	21369907	0.0081	395718	0.5619	Mitochondrial DNA copy number || id:ebi-a-GCST90026371	1.567e-06	21369907	3	14267	0.104274	ebi-a-GCST003156	|| id:ebi-a-GCST003156	0.00161421	14267	8.50828e-07	395718	TRUE	4.05505e-06	23.0639
rs1464446	T	G	T	G	-0.328504	-0.0018	ebi-a-GCST90026371	3	146601295	0.0027	395718	0.4913	Mitochondrial DNA copy number || id:ebi-a-GCST90026371	2.79254e-16	146601295	3	14267	0.0401497	ebi-a-GCST003156	|| id:ebi-a-GCST003156	0.00467102	14267	1.12314e-06	395718	TRUE	2.62654e-15	66.9448
rs147100764	A	G	A	G	0.350657	-0.0041	ebi-a-GCST90026371	8	108607014	0.0052	395718	0.439	Mitochondrial DNA copy number || id:ebi-a-GCST90026371	1.21183e-06	108607014	8	14267	0.0722454	ebi-a-GCST003156	|| id:ebi-a-GCST003156	0.00164876	14267	1.571e-06	395718	TRUE	3.83807e-06	23.5583
rs147985830	A	G	A	G	-0.18633	-0.0026	ebi-a-GCST90026371	5	36916867	0.0026	395718	0.3215	Mitochondrial DNA copy number || id:ebi-a-GCST90026371	1.90748e-06	36916867	5	14267	0.0391203	ebi-a-GCST003156	|| id:ebi-a-GCST003156	0.00158781	14267	2.52706e-06	395718	TRUE	7.07299e-06	22.6862
rs150180633	T	C	T	C	0.928219	0.0117	ebi-a-GCST90026371	6	31010047	0.009	395718	0.1962	Mitochondrial DNA copy number || id:ebi-a-GCST90026371	2.66073e-41	31010047	6	14267	0.0689573	ebi-a-GCST003156	|| id:ebi-a-GCST003156	0.0125426	14267	4.27072e-06	395718	TRUE	2.23725e-38	181.193
rs150727739	T	C	T	C	0.518794	-0.0185	ebi-a-GCST90026371	7	73605165	0.0093	395718	0.0465801	Mitochondrial DNA copy number || id:ebi-a-GCST90026371	1.06723e-06	73605165	7	14267	0.106336	ebi-a-GCST003156	|| id:ebi-a-GCST003156	0.00166584	14267	9.99976e-06	395718	TRUE	9.84048e-06	23.8029
rs1780813	T	C	T	C	-0.634878	0.0087	ebi-a-GCST90026371	1	246444082	0.0089	395718	0.329	Mitochondrial DNA copy number || id:ebi-a-GCST90026371	8.35699e-07	246444082	1	14267	0.128861	ebi-a-GCST003156	|| id:ebi-a-GCST003156	0.00169874	14267	2.41476e-06	395718	TRUE	3.21627e-06	24.2738
rs17849501	T	C	T	C	0.81093	-0.0048	ebi-a-GCST90026371	1	183542323	0.0047	395718	0.3069	Mitochondrial DNA copy number || id:ebi-a-GCST90026371	1.81384e-59	183542323	1	14267	0.0498642	ebi-a-GCST003156	|| id:ebi-a-GCST003156	0.0182028	14267	2.63574e-06	395718	TRUE	8.3895e-56	264.478
rs1833676	T	C	T	C	-0.223144	0.0038	ebi-a-GCST90026371	8	74143975	0.0034	395718	0.2655	Mitochondrial DNA copy number || id:ebi-a-GCST90026371	2.35386e-06	74143975	8	14267	0.0472722	ebi-a-GCST003156	|| id:ebi-a-GCST003156	0.00155959	14267	3.15664e-06	395718	TRUE	9.52326e-06	22.2822
rs1965998	G	T	G	T	0.162519	-0.0033	ebi-a-GCST90026371	3	159533769	0.0022	395718	0.134	Mitochondrial DNA copy number || id:ebi-a-GCST90026371	1.60498e-07	159533769	3	14267	0.0310145	ebi-a-GCST003156	|| id:ebi-a-GCST003156	0.0019212	14267	5.68586e-06	395718	TRUE	1.13584e-06	27.4586
rs1990760	T	C	T	C	0.139262	-0.0012	ebi-a-GCST90026371	2	163124051	0.0021	395718	0.5827	Mitochondrial DNA copy number || id:ebi-a-GCST90026371	2.47622e-06	163124051	2	14267	0.0295668	ebi-a-GCST003156	|| id:ebi-a-GCST003156	0.00155278	14267	8.25163e-07	395718	TRUE	6.19943e-06	22.1849
rs2288450	T	C	T	C	0.19062	-0.0028	ebi-a-GCST90026371	19	41209177	0.0031	395718	0.368	Mitochondrial DNA copy number || id:ebi-a-GCST90026371	4.42782e-06	41209177	19	14267	0.0415275	ebi-a-GCST003156	|| id:ebi-a-GCST003156	0.00147487	14267	2.06162e-06	395718	TRUE	1.42541e-05	21.07
rs2431697	C	T	C	T	-0.223144	-0.0015	ebi-a-GCST90026371	5	159879978	0.0021	395718	0.4654	Mitochondrial DNA copy number || id:ebi-a-GCST90026371	2.60136e-14	159879978	5	14267	0.0292964	ebi-a-GCST003156	|| id:ebi-a-GCST003156	0.00405049	14267	1.28932e-06	395718	TRUE	2.06468e-13	58.0152
rs2459611	T	C	T	C	0.261365	0.0057	ebi-a-GCST90026371	2	191939187	0.0036	395718	0.1097	Mitochondrial DNA copy number || id:ebi-a-GCST90026371	7.62009e-09	191939187	2	14267	0.045245	ebi-a-GCST003156	|| id:ebi-a-GCST003156	0.00233382	14267	6.33517e-06	395718	TRUE	7.55112e-08	33.3698
rs2573219	C	A	C	A	0.587787	0.002	ebi-a-GCST90026371	2	233288667	0.0036	395718	0.575	Mitochondrial DNA copy number || id:ebi-a-GCST90026371	1.13318e-42	233288667	2	14267	0.0429292	ebi-a-GCST003156	|| id:ebi-a-GCST003156	0.0129716	14267	7.79958e-07	395718	TRUE	1.8112e-40	187.471
rs268124	T	C	T	C	0.18633	-0.0007	ebi-a-GCST90026371	2	65654364	0.0024	395718	0.768599	Mitochondrial DNA copy number || id:ebi-a-GCST90026371	8.603e-09	65654364	2	14267	0.0323703	ebi-a-GCST003156	|| id:ebi-a-GCST003156	0.00231736	14267	2.14976e-07	395718	TRUE	2.16349e-08	33.1339
rs34703115	C	T	C	T	-0.616186	0.0113	ebi-a-GCST90026371	2	40282854	0.0065	395718	0.0806901	Mitochondrial DNA copy number || id:ebi-a-GCST90026371	4.08056e-09	40282854	2	14267	0.104778	ebi-a-GCST003156	|| id:ebi-a-GCST003156	0.00241858	14267	7.63736e-06	395718	TRUE	5.01268e-08	34.5847
rs35000415	T	C	T	C	0.587787	0.0024	ebi-a-GCST90026371	7	128585616	0.0033	395718	0.4693	Mitochondrial DNA copy number || id:ebi-a-GCST90026371	1.8608e-45	128585616	7	14267	0.041539	ebi-a-GCST003156	|| id:ebi-a-GCST003156	0.0138421	14267	1.33663e-06	395718	TRUE	6.40135e-43	200.229
rs35251378	A	G	A	G	-0.235722	0.0005	ebi-a-GCST90026371	19	10459969	0.0023	395718	0.8141	Mitochondrial DNA copy number || id:ebi-a-GCST90026371	3.60994e-13	10459969	19	14267	0.0324266	ebi-a-GCST003156	|| id:ebi-a-GCST003156	0.00369079	14267	1.19426e-07	395718	TRUE	1.27842e-12	52.8442
rs353608	G	A	G	A	0.18633	-0.0029	ebi-a-GCST90026371	11	35101738	0.0021	395718	0.172	Mitochondrial DNA copy number || id:ebi-a-GCST90026371	2.93224e-11	35101738	11	14267	0.0280198	ebi-a-GCST003156	|| id:ebi-a-GCST003156	0.00309043	14267	4.81916e-06	395718	TRUE	3.56323e-10	44.2217
rs35429841	T	C	T	C	0.262364	0.0001	ebi-a-GCST90026371	12	129273505	0.0035	395718	0.9854	Mitochondrial DNA copy number || id:ebi-a-GCST90026371	6.4759e-08	129273505	12	14267	0.0485398	ebi-a-GCST003156	|| id:ebi-a-GCST003156	0.00204386	14267	2.06291e-09	395718	TRUE	1.13949e-07	29.2154
rs3747093	A	G	A	G	0.262364	-0.0078	ebi-a-GCST90026371	22	21984379	0.0026	395718	0.00332598	Mitochondrial DNA copy number || id:ebi-a-GCST90026371	2.88138e-14	21984379	22	14267	0.0345055	ebi-a-GCST003156	|| id:ebi-a-GCST003156	0.00403649	14267	2.27431e-05	395718	TRUE	5.01239e-12	57.8138
rs3810409	A	G	A	G	0.329304	0.0018	ebi-a-GCST90026371	19	2180515	0.0053	395718	0.7291	Mitochondrial DNA copy number || id:ebi-a-GCST90026371	3.79071e-06	2180515	19	14267	0.0712387	ebi-a-GCST003156	|| id:ebi-a-GCST003156	0.00149569	14267	2.91481e-07	395718	TRUE	7.57782e-06	21.3679
rs389884	G	A	G	A	0.928219	-0.0026	ebi-a-GCST90026371	6	31940897	0.0031	395718	0.4115	Mitochondrial DNA copy number || id:ebi-a-GCST90026371	2.92415e-102	31940897	6	14267	0.0432319	ebi-a-GCST003156	|| id:ebi-a-GCST003156	0.0313046	14267	1.77762e-06	395718	TRUE	2.58445e-96	460.991
rs4082517	A	G	A	G	-0.198451	-0.0012	ebi-a-GCST90026371	10	71704566	0.0031	395718	0.698601	Mitochondrial DNA copy number || id:ebi-a-GCST90026371	2.16197e-06	71704566	10	14267	0.0418879	ebi-a-GCST003156	|| id:ebi-a-GCST003156	0.001571	14267	3.78665e-07	395718	TRUE	4.62899e-06	22.4455
rs4274624	T	C	T	C	-0.559616	0.0018	ebi-a-GCST90026371	2	191958656	0.0025	395718	0.4657	Mitochondrial DNA copy number || id:ebi-a-GCST90026371	9.73195e-66	191958656	2	14267	0.0326791	ebi-a-GCST003156	|| id:ebi-a-GCST003156	0.0201433	14267	1.31003e-06	395718	TRUE	4.08415e-62	293.251
rs4282415	A	G	A	G	-0.139262	-0.0015	ebi-a-GCST90026371	6	17006346	0.0022	395718	0.4864	Mitochondrial DNA copy number || id:ebi-a-GCST90026371	4.3439e-06	17006346	6	14267	0.0303125	ebi-a-GCST003156	|| id:ebi-a-GCST003156	0.00147743	14267	1.17477e-06	395718	TRUE	1.15914e-05	21.1068
rs4388254	T	C	T	C	0.378436	0.0053	ebi-a-GCST90026371	5	133428601	0.0053	395718	0.3205	Mitochondrial DNA copy number || id:ebi-a-GCST90026371	3.71048e-10	133428601	5	14267	0.0603977	ebi-a-GCST003156	|| id:ebi-a-GCST003156	0.0027446	14267	2.52706e-06	395718	TRUE	2.42828e-09	39.2594
rs4661543	G	T	G	T	0.274437	0.0054	ebi-a-GCST90026371	1	15229101	0.0031	395718	0.0867301	Mitochondrial DNA copy number || id:ebi-a-GCST90026371	9.3994e-11	15229101	1	14267	0.0423755	ebi-a-GCST003156	|| id:ebi-a-GCST003156	0.00293163	14267	7.66791e-06	395718	TRUE	1.59553e-09	41.9426
rs4789169	G	A	G	A	0.162519	0.0029	ebi-a-GCST90026371	17	73324876	0.0025	395718	0.2416	Mitochondrial DNA copy number || id:ebi-a-GCST90026371	1.34332e-06	73324876	17	14267	0.0336253	ebi-a-GCST003156	|| id:ebi-a-GCST003156	0.00163491	14267	3.40041e-06	395718	TRUE	5.88217e-06	23.3602
rs4916215	T	C	T	C	0.223144	-0.0034	ebi-a-GCST90026371	1	173314540	0.0024	395718	0.1538	Mitochondrial DNA copy number || id:ebi-a-GCST90026371	5.06641e-11	173314540	1	14267	0.0339693	ebi-a-GCST003156	|| id:ebi-a-GCST003156	0.00301588	14267	5.07165e-06	395718	TRUE	6.17163e-10	43.1516
rs4954125	G	T	G	T	0.174353	0.0018	ebi-a-GCST90026371	2	135046984	0.0024	395718	0.4448	Mitochondrial DNA copy number || id:ebi-a-GCST90026371	8.804e-08	135046984	2	14267	0.0325905	ebi-a-GCST003156	|| id:ebi-a-GCST003156	0.00200232	14267	1.42147e-06	395718	TRUE	3.15263e-07	28.6205
rs55849330	A	C	A	C	0.14842	0.0012	ebi-a-GCST90026371	5	100184647	0.0022	395718	0.5945	Mitochondrial DNA copy number || id:ebi-a-GCST90026371	8.40911e-07	100184647	5	14267	0.0301322	ebi-a-GCST003156	|| id:ebi-a-GCST003156	0.0016979	14267	7.51853e-07	395718	TRUE	2.18084e-06	24.2618
rs57844307	A	G	A	G	0.277632	-0.0081	ebi-a-GCST90026371	6	34980945	0.0041	395718	0.0507598	Mitochondrial DNA copy number || id:ebi-a-GCST90026371	4.97428e-08	34980945	6	14267	0.0509208	ebi-a-GCST003156	|| id:ebi-a-GCST003156	0.00207957	14267	9.86312e-06	395718	TRUE	6.16432e-07	29.7268
rs58688157	G	A	G	A	-0.223144	-0.0044	ebi-a-GCST90026371	11	625085	0.0023	395718	0.05745	Mitochondrial DNA copy number || id:ebi-a-GCST90026371	2.96825e-11	625085	11	14267	0.0335647	ebi-a-GCST003156	|| id:ebi-a-GCST003156	0.0030888	14267	9.2483e-06	395718	TRUE	6.78291e-10	44.1982
rs58721818	T	C	T	C	0.65752	0.0023	ebi-a-GCST90026371	6	138243739	0.006	395718	0.697301	Mitochondrial DNA copy number || id:ebi-a-GCST90026371	3.37676e-18	138243739	6	14267	0.0755941	ebi-a-GCST003156	|| id:ebi-a-GCST003156	0.00527562	14267	3.71338e-07	395718	TRUE	2.53863e-17	75.6558
rs597808	G	A	G	A	-0.162519	-0.0058	ebi-a-GCST90026371	12	111973358	0.0021	395718	0.00644807	Mitochondrial DNA copy number || id:ebi-a-GCST90026371	3.50679e-08	111973358	12	14267	0.0294736	ebi-a-GCST003156	|| id:ebi-a-GCST003156	0.00212689	14267	1.92764e-05	395718	TRUE	9.58348e-07	30.4048
rs62259783	A	G	A	G	-0.162519	-0.0007	ebi-a-GCST90026371	3	58429135	0.0022	395718	0.753	Mitochondrial DNA copy number || id:ebi-a-GCST90026371	8.28095e-08	58429135	3	14267	0.0303156	ebi-a-GCST003156	|| id:ebi-a-GCST003156	0.00201062	14267	2.55839e-07	395718	TRUE	1.93455e-07	28.7393
rs6659932	C	A	C	A	-0.182322	0.0026	ebi-a-GCST90026371	1	67802371	0.0028	395718	0.3612	Mitochondrial DNA copy number || id:ebi-a-GCST90026371	1.50918e-06	67802371	1	14267	0.0379045	ebi-a-GCST003156	|| id:ebi-a-GCST003156	0.00161928	14267	2.17894e-06	395718	TRUE	5.33979e-06	23.1364
rs6671847	A	G	A	G	0.198851	-0.0009	ebi-a-GCST90026371	1	161478810	0.0021	395718	0.668399	Mitochondrial DNA copy number || id:ebi-a-GCST90026371	6.64049e-12	161478810	1	14267	0.0289651	ebi-a-GCST003156	|| id:ebi-a-GCST003156	0.00329307	14267	4.64155e-07	395718	TRUE	2.72296e-11	47.1309
rs6679677	A	C	A	C	0.336472	-0.0039	ebi-a-GCST90026371	1	114303808	0.0035	395718	0.2651	Mitochondrial DNA copy number || id:ebi-a-GCST90026371	4.54569e-13	114303808	1	14267	0.0464854	ebi-a-GCST003156	|| id:ebi-a-GCST003156	0.00365932	14267	3.13768e-06	395718	TRUE	5.24582e-12	52.392
rs6889239	C	T	C	T	0.277632	0.0026	ebi-a-GCST90026371	5	150457771	0.0025	395718	0.2832	Mitochondrial DNA copy number || id:ebi-a-GCST90026371	2.18978e-18	150457771	5	14267	0.03174	ebi-a-GCST003156	|| id:ebi-a-GCST003156	0.00533495	14267	2.73327e-06	395718	TRUE	4.7954e-17	76.5112
rs6947963	T	G	T	G	-0.223144	0.0001	ebi-a-GCST90026371	7	147918464	0.0028	395718	0.9656	Mitochondrial DNA copy number || id:ebi-a-GCST90026371	1.42115e-07	147918464	7	14267	0.0424026	ebi-a-GCST003156	|| id:ebi-a-GCST003156	0.00193763	14267	3.2233e-09	395718	TRUE	2.44801e-07	27.694
rs7097397	A	G	A	G	-0.18633	0.0015	ebi-a-GCST90026371	10	50025396	0.0022	395718	0.4952	Mitochondrial DNA copy number || id:ebi-a-GCST90026371	8.60399e-11	50025396	10	14267	0.0287118	ebi-a-GCST003156	|| id:ebi-a-GCST003156	0.00294369	14267	1.17477e-06	395718	TRUE	4.23152e-10	42.1158
rs7200786	G	A	G	A	-0.157004	0.0014	ebi-a-GCST90026371	16	11177801	0.0021	395718	0.509	Mitochondrial DNA copy number || id:ebi-a-GCST90026371	7.20593e-08	11177801	16	14267	0.0291506	ebi-a-GCST003156	|| id:ebi-a-GCST003156	0.00202942	14267	1.12314e-06	395718	TRUE	2.40298e-07	29.0086
rs73050535	T	C	T	C	-0.71335	-0.0025	ebi-a-GCST90026371	12	5012503	0.0069	395718	0.7157	Mitochondrial DNA copy number || id:ebi-a-GCST90026371	9.10542e-09	5012503	12	14267	0.124134	ebi-a-GCST003156	|| id:ebi-a-GCST003156	0.00230966	14267	3.3174e-07	395718	TRUE	2.4639e-08	33.0236
rs73068668	A	G	A	G	-0.314711	0.0042	ebi-a-GCST90026371	19	55763262	0.004	395718	0.2903	Mitochondrial DNA copy number || id:ebi-a-GCST90026371	4.39623e-08	55763262	19	14267	0.0574903	ebi-a-GCST003156	|| id:ebi-a-GCST003156	0.00209629	14267	2.78608e-06	395718	TRUE	2.2169e-07	29.9664
rs756505	T	G	T	G	-0.131028	-0.002	ebi-a-GCST90026371	22	27030951	0.0021	395718	0.3519	Mitochondrial DNA copy number || id:ebi-a-GCST90026371	1.40369e-06	27030951	22	14267	0.027159	ebi-a-GCST003156	|| id:ebi-a-GCST003156	0.001629	14267	2.29212e-06	395718	TRUE	5.09808e-06	23.2756
rs7768653	T	C	T	C	-0.207014	-0.001	ebi-a-GCST90026371	6	106574794	0.0021	395718	0.6555	Mitochondrial DNA copy number || id:ebi-a-GCST90026371	3.10814e-12	106574794	6	14267	0.0296891	ebi-a-GCST003156	|| id:ebi-a-GCST003156	0.00339669	14267	5.7303e-07	395718	TRUE	1.40482e-11	48.6189
rs7823055	T	G	T	G	-0.350657	0.0015	ebi-a-GCST90026371	8	55511676	0.0021	395718	0.4732	Mitochondrial DNA copy number || id:ebi-a-GCST90026371	1.64286e-34	55511676	8	14267	0.0286208	ebi-a-GCST003156	|| id:ebi-a-GCST003156	0.0104132	14267	1.28932e-06	395718	TRUE	1.46567e-32	150.107
rs7899626	T	C	T	C	0.182322	-0.0037	ebi-a-GCST90026371	10	63825561	0.0023	395718	0.1051	Mitochondrial DNA copy number || id:ebi-a-GCST90026371	4.18572e-08	63825561	10	14267	0.0332532	ebi-a-GCST003156	|| id:ebi-a-GCST003156	0.00210293	14267	6.53975e-06	395718	TRUE	3.68645e-07	30.0615
rs7941765	C	T	C	T	0.139262	0.0053	ebi-a-GCST90026371	11	128499000	0.0021	395718	0.01184	Mitochondrial DNA copy number || id:ebi-a-GCST90026371	1.1364e-06	128499000	11	14267	0.028617	ebi-a-GCST003156	|| id:ebi-a-GCST003156	0.00165739	14267	1.60962e-05	395718	TRUE	1.64174e-05	23.6819
rs80315778	A	G	A	G	0.207014	0.0022	ebi-a-GCST90026371	11	11767584	0.0032	395718	0.4922	Mitochondrial DNA copy number || id:ebi-a-GCST90026371	8.13842e-07	11767584	11	14267	0.0419735	ebi-a-GCST003156	|| id:ebi-a-GCST003156	0.0017023	14267	1.19443e-06	395718	TRUE	2.40908e-06	24.3248
rs866417	C	T	C	T	-0.162519	0.0001	ebi-a-GCST90026371	7	42121585	0.0021	395718	0.9737	Mitochondrial DNA copy number || id:ebi-a-GCST90026371	5.7544e-08	42121585	7	14267	0.0299504	ebi-a-GCST003156	|| id:ebi-a-GCST003156	0.00205985	14267	5.73031e-09	395718	TRUE	1.03688e-07	29.4444
rs9852014	G	A	G	A	0.620577	0.0023	ebi-a-GCST90026371	3	129084581	0.004	395718	0.5581	Mitochondrial DNA copy number || id:ebi-a-GCST90026371	2.25736e-36	129084581	3	14267	0.0492727	ebi-a-GCST003156	|| id:ebi-a-GCST003156	0.0109978	14267	8.3551e-07	395718	TRUE	1.82683e-34	158.628
rs9895436	A	G	A	G	0.139762	-0.0019	ebi-a-GCST90026371	17	43457886	0.0021	395718	0.3694	Mitochondrial DNA copy number || id:ebi-a-GCST90026371	1.22256e-06	43457886	17	14267	0.0288053	ebi-a-GCST003156	|| id:ebi-a-GCST003156	0.00164758	14267	2.06864e-06	395718	TRUE	4.29516e-06	23.5415
rs10748781	A	C	A	C	-0.2592	-0.0025	ebi-a-GCST90026371	10	101283330	0.0021	395718	0.2335	Mitochondrial DNA copy number || id:ebi-a-GCST90026371	4.92198e-07	101283330	10		0.0515	finn-b-K11_CD_STRICT	|| id:finn-b-K11_CD_STRICT			3.58143e-06	395718	TRUE		25.3312
rs11145750	G	A	G	A	0.2411	0.0001	ebi-a-GCST90026371	9	139259249	0.0021	395718	0.9779	Mitochondrial DNA copy number || id:ebi-a-GCST90026371	1.008e-06	139259249	9		0.0493	finn-b-K11_CD_STRICT	|| id:finn-b-K11_CD_STRICT			5.73031e-09	395718	TRUE		23.9167
rs113190825	T	C	T	C	0.4225	-0.0048	ebi-a-GCST90026371	9	117410771	0.0062	395718	0.4456	Mitochondrial DNA copy number || id:ebi-a-GCST90026371	4.04604e-06	117410771	9		0.0917	finn-b-K11_CD_STRICT	|| id:finn-b-K11_CD_STRICT			1.51466e-06	395718	TRUE		21.2283
rs115279887	A	G	A	G	1.0969	-0.0009	ebi-a-GCST90026371	1	150775772	0.0139	395718	0.948	Mitochondrial DNA copy number || id:ebi-a-GCST90026371	3.292e-06	150775772	1		0.2358	finn-b-K11_CD_STRICT	|| id:finn-b-K11_CD_STRICT			1.05943e-08	395718	TRUE		21.6395
rs12475901	A	G	A	G	0.3281	0.0024	ebi-a-GCST90026371	2	106393694	0.0026	395718	0.3614	Mitochondrial DNA copy number || id:ebi-a-GCST90026371	3.19602e-06	106393694	2		0.0704	finn-b-K11_CD_STRICT	|| id:finn-b-K11_CD_STRICT			2.15323e-06	395718	TRUE		21.7204
rs12671068	T	C	T	C	0.4861	-0.0047	ebi-a-GCST90026371	7	80638811	0.0052	395718	0.3677	Mitochondrial DNA copy number || id:ebi-a-GCST90026371	1.065e-06	80638811	7		0.0996	finn-b-K11_CD_STRICT	|| id:finn-b-K11_CD_STRICT			2.06445e-06	395718	TRUE		23.8195
rs13194642	T	C	T	C	0.5041	-0.005	ebi-a-GCST90026371	6	32211695	0.0034	395718	0.1446	Mitochondrial DNA copy number || id:ebi-a-GCST90026371	3.159e-08	32211695	6		0.0911	finn-b-K11_CD_STRICT	|| id:finn-b-K11_CD_STRICT			5.46508e-06	395718	TRUE		30.6194
rs139805598	T	C	T	C	0.9551	0.0001	ebi-a-GCST90026371	7	5325413	0.0101	395718	0.9943	Mitochondrial DNA copy number || id:ebi-a-GCST90026371	4.347e-10	5325413	7		0.153	finn-b-K11_CD_STRICT	|| id:finn-b-K11_CD_STRICT			2.47727e-10	395718	TRUE		38.9686
rs147645343	A	G	A	G	0.6944	-0.0217	ebi-a-GCST90026371	17	9106848	0.0304	395718	0.4752	Mitochondrial DNA copy number || id:ebi-a-GCST90026371	4.76596e-06	9106848	17		0.1518	finn-b-K11_CD_STRICT	|| id:finn-b-K11_CD_STRICT			1.28762e-06	395718	TRUE		20.9255
rs2019262	A	G	A	G	-0.2327	-0.0011	ebi-a-GCST90026371	1	67679990	0.0021	395718	0.6	Mitochondrial DNA copy number || id:ebi-a-GCST90026371	2.25299e-06	67679990	1		0.0492	finn-b-K11_CD_STRICT	|| id:finn-b-K11_CD_STRICT			6.93367e-07	395718	TRUE		22.3698
rs35579787	A	G	A	G	0.499	0.0028	ebi-a-GCST90026371	6	45865650	0.0037	395718	0.4452	Mitochondrial DNA copy number || id:ebi-a-GCST90026371	2.746e-06	45865650	6		0.1064	finn-b-K11_CD_STRICT	|| id:finn-b-K11_CD_STRICT			1.4472e-06	395718	TRUE		21.9947
rs62443225	A	G	A	G	0.6401	-0.0002	ebi-a-GCST90026371	7	5482137	0.0037	395718	0.9492	Mitochondrial DNA copy number || id:ebi-a-GCST90026371	4.17542e-11	5482137	7		0.097	finn-b-K11_CD_STRICT	|| id:finn-b-K11_CD_STRICT			7.38368e-09	395718	TRUE		43.5464
rs72998419	T	C	T	C	0.2949	-0.0024	ebi-a-GCST90026371	11	76037296	0.0028	395718	0.3978	Mitochondrial DNA copy number || id:ebi-a-GCST90026371	4.28203e-06	76037296	11		0.0642	finn-b-K11_CD_STRICT	|| id:finn-b-K11_CD_STRICT			1.85662e-06	395718	TRUE		21.0999
rs73099728	C	T	C	T	0.3086	-0.0025	ebi-a-GCST90026371	5	40332998	0.0031	395718	0.4176	Mitochondrial DNA copy number || id:ebi-a-GCST90026371	7.05797e-07	40332998	5		0.0622	finn-b-K11_CD_STRICT	|| id:finn-b-K11_CD_STRICT			1.64351e-06	395718	TRUE		24.6156
rs76176364	G	A	G	A	1.3369	-0.0037	ebi-a-GCST90026371	16	50519742	0.0069	395718	0.596499	Mitochondrial DNA copy number || id:ebi-a-GCST90026371	1.61585e-11	50519742	16		0.1984	finn-b-K11_CD_STRICT	|| id:finn-b-K11_CD_STRICT			7.26643e-07	395718	TRUE		45.4061
rs8138849	G	T	G	T	0.327	-0.0032	ebi-a-GCST90026371	22	42220719	0.003	395718	0.286	Mitochondrial DNA copy number || id:ebi-a-GCST90026371	1.74502e-06	42220719	22		0.0684	finn-b-K11_CD_STRICT	|| id:finn-b-K11_CD_STRICT			2.87523e-06	395718	TRUE		22.8551
rs9380317	T	C	T	C	0.3742	0.0046	ebi-a-GCST90026371	6	32620740	0.0023	395718	0.0399797	Mitochondrial DNA copy number || id:ebi-a-GCST90026371	1.10499e-08	32620740	6		0.0655	finn-b-K11_CD_STRICT	|| id:finn-b-K11_CD_STRICT			1.01082e-05	395718	TRUE		32.6381
rs9648583	A	G	A	G	0.2866	-0.0045	ebi-a-GCST90026371	7	5911291	0.0025	395718	0.0723502	Mitochondrial DNA copy number || id:ebi-a-GCST90026371	4.99804e-06	5911291	7		0.0628	finn-b-K11_CD_STRICT	|| id:finn-b-K11_CD_STRICT			8.18762e-06	395718	TRUE		20.8273
rs1061537	A	G	A	G	-0.1236	-0.0014	ebi-a-GCST90026371	6	29937795	0.0021	395718	0.5023	Mitochondrial DNA copy number || id:ebi-a-GCST90026371	2.13398e-07	29937795	6		0.0238	finn-b-K11_ULCER	|| id:finn-b-K11_ULCER			1.12314e-06	395718	TRUE		26.9701
rs10737481	G	T	G	T	0.1574	-0.0013	ebi-a-GCST90026371	1	20171514	0.0021	395718	0.5303	Mitochondrial DNA copy number || id:ebi-a-GCST90026371	2.75804e-12	20171514	1		0.0225	finn-b-K11_ULCER	|| id:finn-b-K11_ULCER			9.68421e-07	395718	TRUE		48.9378
rs10748781	A	C	A	C	-0.1258	-0.0025	ebi-a-GCST90026371	10	101283330	0.0021	395718	0.2335	Mitochondrial DNA copy number || id:ebi-a-GCST90026371	1.17999e-07	101283330	10		0.0237	finn-b-K11_ULCER	|| id:finn-b-K11_ULCER			3.58143e-06	395718	TRUE		28.175
rs10807943	C	T	C	T	-0.367	0.0012	ebi-a-GCST90026371	7	5340664	0.0034	395718	0.7146	Mitochondrial DNA copy number || id:ebi-a-GCST90026371	2.77971e-14	5340664	7		0.0482	finn-b-K11_ULCER	|| id:finn-b-K11_ULCER			3.1479e-07	395718	TRUE		57.9746
rs11488194	G	A	G	A	-0.259	-0.0022	ebi-a-GCST90026371	1	67709384	0.0041	395718	0.5854	Mitochondrial DNA copy number || id:ebi-a-GCST90026371	2.142e-06	67709384	1		0.0546	finn-b-K11_ULCER	|| id:finn-b-K11_ULCER			7.27602e-07	395718	TRUE		22.5016
rs117420005	A	C	A	C	0.2597	0.0013	ebi-a-GCST90026371	7	4840644	0.0062	395718	0.8357	Mitochondrial DNA copy number || id:ebi-a-GCST90026371	5.70703e-07	4840644	7		0.0519	finn-b-K11_ULCER	|| id:finn-b-K11_ULCER			1.11101e-07	395718	TRUE		25.0386
rs12088685	A	G	A	G	-0.3034	0.0056	ebi-a-GCST90026371	1	22679088	0.0056	395718	0.3195	Mitochondrial DNA copy number || id:ebi-a-GCST90026371	4.38198e-06	22679088	1		0.0661	finn-b-K11_ULCER	|| id:finn-b-K11_ULCER			2.52706e-06	395718	TRUE		21.0682
rs1240695	C	T	C	T	0.1229	-0.0004	ebi-a-GCST90026371	1	1378837	0.0026	395718	0.8904	Mitochondrial DNA copy number || id:ebi-a-GCST90026371	7.55301e-07	1378837	1		0.0248	finn-b-K11_ULCER	|| id:finn-b-K11_ULCER			5.98122e-08	395718	TRUE		24.5584
rs12685705	G	A	G	A	0.2241	0.0008	ebi-a-GCST90026371	9	110139241	0.0035	395718	0.8237	Mitochondrial DNA copy number || id:ebi-a-GCST90026371	7.142e-07	110139241	9		0.0452	finn-b-K11_ULCER	|| id:finn-b-K11_ULCER			1.32026e-07	395718	TRUE		24.5814
rs12946510	T	C	T	C	0.1272	-0.0022	ebi-a-GCST90026371	17	37912377	0.0021	395718	0.2984	Mitochondrial DNA copy number || id:ebi-a-GCST90026371	1.72699e-08	37912377	17		0.0226	finn-b-K11_ULCER	|| id:finn-b-K11_ULCER			2.77346e-06	395718	TRUE		31.678
rs139613239	G	A	G	A	-0.2153	-0.0897	ebi-a-GCST90026371	10	67271698	0.087	395718	0.3028	Mitochondrial DNA copy number || id:ebi-a-GCST90026371	3.66598e-07	67271698	10		0.0423	finn-b-K11_ULCER	|| id:finn-b-K11_ULCER			2.68634e-06	395718	TRUE		25.9064
rs149789095	G	A	G	A	0.3871	0.0071	ebi-a-GCST90026371	6	24935662	0.0118	395718	0.5443	Mitochondrial DNA copy number || id:ebi-a-GCST90026371	5.118e-07	24935662	6		0.0771	finn-b-K11_ULCER	|| id:finn-b-K11_ULCER			9.1489e-07	395718	TRUE		25.208
rs1892979	G	A	G	A	0.1609	0.0045	ebi-a-GCST90026371	11	112864529	0.0033	395718	0.1648	Mitochondrial DNA copy number || id:ebi-a-GCST90026371	3.84999e-06	112864529	11		0.0348	finn-b-K11_ULCER	|| id:finn-b-K11_ULCER			4.69907e-06	395718	TRUE		21.3773
rs2836878	A	G	A	G	-0.132	-0.0011	ebi-a-GCST90026371	21	40465534	0.0024	395718	0.652001	Mitochondrial DNA copy number || id:ebi-a-GCST90026371	4.78795e-07	40465534	21		0.0262	finn-b-K11_ULCER	|| id:finn-b-K11_ULCER			5.30859e-07	395718	TRUE		25.3831
rs3024493	A	C	A	C	0.1643	-0.0001	ebi-a-GCST90026371	1	206943968	0.0029	395718	0.9749	Mitochondrial DNA copy number || id:ebi-a-GCST90026371	1.33601e-07	206943968	1		0.0312	finn-b-K11_ULCER	|| id:finn-b-K11_ULCER			3.00483e-09	395718	TRUE		27.731
rs3197999	A	G	A	G	0.1455	0.0006	ebi-a-GCST90026371	3	49721532	0.0023	395718	0.7914	Mitochondrial DNA copy number || id:ebi-a-GCST90026371	3.14101e-10	49721532	3		0.0231	finn-b-K11_ULCER	|| id:finn-b-K11_ULCER			1.71974e-07	395718	TRUE		39.6736
rs36051895	T	G	T	G	0.1203	-0.0052	ebi-a-GCST90026371	9	4981866	0.0023	395718	0.0246502	Mitochondrial DNA copy number || id:ebi-a-GCST90026371	4.29101e-07	4981866	9		0.0238	finn-b-K11_ULCER	|| id:finn-b-K11_ULCER			1.2917e-05	395718	TRUE		25.5492
rs3799396	G	A	G	A	0.3069	-0.0034	ebi-a-GCST90026371	6	136511472	0.008	395718	0.675	Mitochondrial DNA copy number || id:ebi-a-GCST90026371	1.17899e-06	136511472	6		0.0632	finn-b-K11_ULCER	|| id:finn-b-K11_ULCER			4.56451e-07	395718	TRUE		23.5809
rs4676410	A	G	A	G	0.1561	0.0027	ebi-a-GCST90026371	2	241563739	0.0026	395718	0.2893	Mitochondrial DNA copy number || id:ebi-a-GCST90026371	9.06609e-10	241563739	2		0.0255	finn-b-K11_ULCER	|| id:finn-b-K11_ULCER			2.72519e-06	395718	TRUE		37.4736
rs6671847	A	G	A	G	-0.1254	-0.0009	ebi-a-GCST90026371	1	161478810	0.0021	395718	0.668399	Mitochondrial DNA copy number || id:ebi-a-GCST90026371	3.26099e-08	161478810	1		0.0227	finn-b-K11_ULCER	|| id:finn-b-K11_ULCER			4.64155e-07	395718	TRUE		30.5171
rs75441319	G	A	G	A	0.1724	0.0038	ebi-a-GCST90026371	4	177277102	0.0034	395718	0.2734	Mitochondrial DNA copy number || id:ebi-a-GCST90026371	2.07401e-06	177277102	4		0.0363	finn-b-K11_ULCER	|| id:finn-b-K11_ULCER			3.15664e-06	395718	TRUE		22.556
rs77066761	A	G	A	G	0.5942	-0.0092	ebi-a-GCST90026371	17	75066467	0.0085	395718	0.2835	Mitochondrial DNA copy number || id:ebi-a-GCST90026371	1.36801e-06	75066467	17		0.123	finn-b-K11_ULCER	|| id:finn-b-K11_ULCER			2.96042e-06	395718	TRUE		23.3375
rs77683650	A	G	A	G	-0.2004	-0.0032	ebi-a-GCST90026371	3	168969370	0.0049	395718	0.5133	Mitochondrial DNA copy number || id:ebi-a-GCST90026371	1.495e-06	168969370	3		0.0416	finn-b-K11_ULCER	|| id:finn-b-K11_ULCER			1.07776e-06	395718	TRUE		23.2065
rs7936070	T	G	T	G	0.1128	-0.0015	ebi-a-GCST90026371	11	76293527	0.0021	395718	0.4867	Mitochondrial DNA copy number || id:ebi-a-GCST90026371	7.641e-07	76293527	11		0.0228	finn-b-K11_ULCER	|| id:finn-b-K11_ULCER			1.28932e-06	395718	TRUE		24.4765
rs9275160	A	G	A	G	-0.1745	0.0003	ebi-a-GCST90026371	6	32652620	0.0022	395718	0.889	Mitochondrial DNA copy number || id:ebi-a-GCST90026371	2.37575e-12	32652620	6		0.0249	finn-b-K11_ULCER	|| id:finn-b-K11_ULCER			4.69909e-08	395718	TRUE		49.1125
rs9550660	A	G	A	G	-0.1077	0.0019	ebi-a-GCST90026371	13	21124466	0.0022	395718	0.382	Mitochondrial DNA copy number || id:ebi-a-GCST90026371	3.33603e-06	21124466	13		0.0232	finn-b-K11_ULCER	|| id:finn-b-K11_ULCER			1.88485e-06	395718	TRUE		21.5504
rs16977294	A	C	A	C	0.7687	0.0009	ebi-a-GCST90026371	17	70593841	0.0025	395718	0.7179	Mitochondrial DNA copy number || id:ebi-a-GCST90026371	2.37898e-06	70593841	17		0.1629	finn-b-L12_VITILIGO	|| id:finn-b-L12_VITILIGO			3.27507e-07	395718	TRUE		22.2675
rs35553785	G	A	G	A	-0.6231	0.0018	ebi-a-GCST90026371	4	172982685	0.0021	395718	0.3972	Mitochondrial DNA copy number || id:ebi-a-GCST90026371	1.81702e-06	172982685	4		0.1305	finn-b-L12_VITILIGO	|| id:finn-b-L12_VITILIGO			1.85662e-06	395718	TRUE		22.7979
rs7900488	T	C	T	C	0.5963	0.0017	ebi-a-GCST90026371	10	107806328	0.0021	395718	0.4072	Mitochondrial DNA copy number || id:ebi-a-GCST90026371	3.47296e-06	107806328	10		0.1285	finn-b-L12_VITILIGO	|| id:finn-b-L12_VITILIGO			1.65606e-06	395718	TRUE		21.5339
rs1058026	C	A	C	A	-0.9778	-0.008	ebi-a-GCST90026371	6	31321685	0.0031	395718	0.01027	Mitochondrial DNA copy number || id:ebi-a-GCST90026371	1.39894e-52	31321685	6		0.0641	finn-b-M13_ANKYLOSPON	|| id:finn-b-M13_ANKYLOSPON			1.68293e-05	395718	TRUE		232.693
rs10807943	C	T	C	T	-0.5628	0.0012	ebi-a-GCST90026371	7	5340664	0.0034	395718	0.7146	Mitochondrial DNA copy number || id:ebi-a-GCST90026371	4.09826e-12	5340664	7		0.0812	finn-b-M13_ANKYLOSPON	|| id:finn-b-M13_ANKYLOSPON			3.1479e-07	395718	TRUE		48.0392
rs116300272	A	G	A	G	0.5733	0.0056	ebi-a-GCST90026371	3	71950258	0.0093	395718	0.5429	Mitochondrial DNA copy number || id:ebi-a-GCST90026371	2.30802e-06	71950258	3		0.1213	finn-b-M13_ANKYLOSPON	|| id:finn-b-M13_ANKYLOSPON			9.16276e-07	395718	TRUE		22.3379
rs117934119	G	A	G	A	0.3497	-0.0004	ebi-a-GCST90026371	11	66641954	0.0068	395718	0.959	Mitochondrial DNA copy number || id:ebi-a-GCST90026371	4.66305e-07	66641954	11		0.0694	finn-b-M13_ANKYLOSPON	|| id:finn-b-M13_ANKYLOSPON			8.74417e-09	395718	TRUE		25.3906
rs13033284	C	T	C	T	-0.2214	0.0008	ebi-a-GCST90026371	2	62581573	0.0021	395718	0.698499	Mitochondrial DNA copy number || id:ebi-a-GCST90026371	9.67008e-09	62581573	2		0.0386	finn-b-M13_ANKYLOSPON	|| id:finn-b-M13_ANKYLOSPON			3.66739e-07	395718	TRUE		32.8988
rs13052279	C	T	C	T	0.1795	-0.0022	ebi-a-GCST90026371	21	40128721	0.0021	395718	0.294	Mitochondrial DNA copy number || id:ebi-a-GCST90026371	2.00798e-06	40128721	21		0.0378	finn-b-M13_ANKYLOSPON	|| id:finn-b-M13_ANKYLOSPON			2.77346e-06	395718	TRUE		22.5499
rs1672767	T	C	T	C	0.1849	0.0007	ebi-a-GCST90026371	3	3198513	0.0022	395718	0.744201	Mitochondrial DNA copy number || id:ebi-a-GCST90026371	1.236e-06	3198513	3		0.0381	finn-b-M13_ANKYLOSPON	|| id:finn-b-M13_ANKYLOSPON			2.55839e-07	395718	TRUE		23.5518
rs181504144	T	C	T	C	0.4157	-0.0755	ebi-a-GCST90026371	6	37033404	0.0375	395718	0.0439299	Mitochondrial DNA copy number || id:ebi-a-GCST90026371	5.083e-07	37033404	6		0.0828	finn-b-M13_ANKYLOSPON	|| id:finn-b-M13_ANKYLOSPON			1.02434e-05	395718	TRUE		25.2057
rs246455	T	C	T	C	-0.1955	0.0003	ebi-a-GCST90026371	5	96123210	0.0022	395718	0.902	Mitochondrial DNA copy number || id:ebi-a-GCST90026371	5.46198e-07	96123210	5		0.039	finn-b-M13_ANKYLOSPON	|| id:finn-b-M13_ANKYLOSPON			4.69909e-08	395718	TRUE		25.1284
rs3097683	A	G	A	G	0.3166	0.0029	ebi-a-GCST90026371	6	32965382	0.0035	395718	0.4057	Mitochondrial DNA copy number || id:ebi-a-GCST90026371	7.83502e-09	32965382	6		0.0548	finn-b-M13_ANKYLOSPON	|| id:finn-b-M13_ANKYLOSPON			1.7349e-06	395718	TRUE		33.378
rs375774630	C	T	C	T	0.6111	0.0005	ebi-a-GCST90026371	12	94460028	0.0084	395718	0.95	Mitochondrial DNA copy number || id:ebi-a-GCST90026371	3.30598e-06	94460028	12		0.1314	finn-b-M13_ANKYLOSPON	|| id:finn-b-M13_ANKYLOSPON			8.9536e-09	395718	TRUE		21.6289
rs436965	T	C	T	C	-0.584	-0.0063	ebi-a-GCST90026371	15	58711654	0.0061	395718	0.3002	Mitochondrial DNA copy number || id:ebi-a-GCST90026371	7.28501e-07	58711654	15		0.1179	finn-b-M13_ANKYLOSPON	|| id:finn-b-M13_ANKYLOSPON			2.69548e-06	395718	TRUE		24.5357
rs4900367	C	T	C	T	0.2546	0.0023	ebi-a-GCST90026371	14	97716302	0.0033	395718	0.4917	Mitochondrial DNA copy number || id:ebi-a-GCST90026371	3.91796e-06	97716302	14		0.0552	finn-b-M13_ANKYLOSPON	|| id:finn-b-M13_ANKYLOSPON			1.22756e-06	395718	TRUE		21.2735
rs55813549	T	C	T	C	2.6349	-0.0096	ebi-a-GCST90026371	6	31318646	0.0041	395718	0.0177599	Mitochondrial DNA copy number || id:ebi-a-GCST90026371	1e-200	31318646	6		0.0702	finn-b-M13_ANKYLOSPON	|| id:finn-b-M13_ANKYLOSPON			1.38543e-05	395718	TRUE		1408.82
rs60556766	T	C	T	C	0.2783	0.0027	ebi-a-GCST90026371	7	4934453	0.0029	395718	0.3438	Mitochondrial DNA copy number || id:ebi-a-GCST90026371	5.32599e-07	4934453	7		0.0555	finn-b-M13_ANKYLOSPON	|| id:finn-b-M13_ANKYLOSPON			2.19052e-06	395718	TRUE		25.1444
rs60982402	T	G	T	G	1.3694	-0.0035	ebi-a-GCST90026371	6	33902647	0.0056	395718	0.5243	Mitochondrial DNA copy number || id:ebi-a-GCST90026371	2.20597e-37	33902647	6		0.1072	finn-b-M13_ANKYLOSPON	|| id:finn-b-M13_ANKYLOSPON			9.87134e-07	395718	TRUE		163.182
rs62262170	G	A	G	A	0.2999	0.0016	ebi-a-GCST90026371	3	35015808	0.0031	395718	0.609101	Mitochondrial DNA copy number || id:ebi-a-GCST90026371	2.21299e-06	35015808	3		0.0634	finn-b-M13_ANKYLOSPON	|| id:finn-b-M13_ANKYLOSPON			6.73182e-07	395718	TRUE		22.3756
rs62412920	T	C	T	C	0.2104	0.0069	ebi-a-GCST90026371	6	52748760	0.0025	395718	0.00663697	Mitochondrial DNA copy number || id:ebi-a-GCST90026371	1.77101e-06	52748760	6		0.044	finn-b-M13_ANKYLOSPON	|| id:finn-b-M13_ANKYLOSPON			1.92498e-05	395718	TRUE		22.8658
rs6920013	T	C	T	C	0.1748	-0.0015	ebi-a-GCST90026371	6	2990373	0.0021	395718	0.4717	Mitochondrial DNA copy number || id:ebi-a-GCST90026371	2.94802e-06	2990373	6		0.0374	finn-b-M13_ANKYLOSPON	|| id:finn-b-M13_ANKYLOSPON			1.28932e-06	395718	TRUE		21.8444
rs75431337	T	C	T	C	2.1097	-0.0071	ebi-a-GCST90026371	6	28378544	0.0055	395718	0.1991	Mitochondrial DNA copy number || id:ebi-a-GCST90026371	3.53183e-125	28378544	6		0.0887	finn-b-M13_ANKYLOSPON	|| id:finn-b-M13_ANKYLOSPON			4.2112e-06	395718	TRUE		565.71
rs7762253	T	C	T	C	0.6442	0.0021	ebi-a-GCST90026371	6	29676823	0.0021	395718	0.3136	Mitochondrial DNA copy number || id:ebi-a-GCST90026371	3.6216e-62	29676823	6		0.0387	finn-b-M13_ANKYLOSPON	|| id:finn-b-M13_ANKYLOSPON			2.52706e-06	395718	TRUE		277.089
rs9325354	A	G	A	G	-0.2111	0.0001	ebi-a-GCST90026371	1	106154735	0.0029	395718	0.9674	Mitochondrial DNA copy number || id:ebi-a-GCST90026371	6.16098e-07	106154735	1		0.0423	finn-b-M13_ANKYLOSPON	|| id:finn-b-M13_ANKYLOSPON			3.00483e-09	395718	TRUE		24.9055
rs10175705	T	C	T	C	1.1699	0.0135	ebi-a-GCST90026371	2	42308479	0.0056	395718	0.0160801	Mitochondrial DNA copy number || id:ebi-a-GCST90026371	1.44501e-06	42308479	2		0.2428	finn-b-M13_JUVERHEU	|| id:finn-b-M13_JUVERHEU			1.46859e-05	395718	TRUE		23.2167
rs10401982	T	C	T	C	0.7644	0.014	ebi-a-GCST90026371	19	43317280	0.0111	395718	0.2105	Mitochondrial DNA copy number || id:ebi-a-GCST90026371	6.78907e-07	43317280	19		0.1539	finn-b-M13_JUVERHEU	|| id:finn-b-M13_JUVERHEU			4.01999e-06	395718	TRUE		24.6697
rs10937376	A	C	A	C	-1.0024	0.0041	ebi-a-GCST90026371	3	188638614	0.0047	395718	0.3771	Mitochondrial DNA copy number || id:ebi-a-GCST90026371	9.06797e-07	188638614	3		0.2041	finn-b-M13_JUVERHEU	|| id:finn-b-M13_JUVERHEU			1.92304e-06	395718	TRUE		24.121
rs112158375	T	C	T	C	0.9306	-0.0001	ebi-a-GCST90026371	11	79953091	0.0074	395718	0.9892	Mitochondrial DNA copy number || id:ebi-a-GCST90026371	2.561e-06	79953091	11		0.1979	finn-b-M13_JUVERHEU	|| id:finn-b-M13_JUVERHEU			4.6148e-10	395718	TRUE		22.1123
rs139416387	T	C	T	C	1.373	0.0047	ebi-a-GCST90026371	6	31213840	0.0113	395718	0.6811	Mitochondrial DNA copy number || id:ebi-a-GCST90026371	1.196e-09	31213840	6		0.2258	finn-b-M13_JUVERHEU	|| id:finn-b-M13_JUVERHEU			4.37175e-07	395718	TRUE		36.9737
rs17427599	T	C	T	C	0.823	-0.0054	ebi-a-GCST90026371	6	32667364	0.0024	395718	0.0264101	Mitochondrial DNA copy number || id:ebi-a-GCST90026371	1.72902e-16	32667364	6		0.0999	finn-b-M13_JUVERHEU	|| id:finn-b-M13_JUVERHEU			1.27931e-05	395718	TRUE		67.8686
rs183867060	T	C	T	C	0.9277	0.0066	ebi-a-GCST90026371	6	66027551	0.0083	395718	0.4271	Mitochondrial DNA copy number || id:ebi-a-GCST90026371	3.61701e-07	66027551	6		0.1823	finn-b-M13_JUVERHEU	|| id:finn-b-M13_JUVERHEU			1.59789e-06	395718	TRUE		25.8965
rs5027914	A	G	A	G	0.4711	0.0003	ebi-a-GCST90026371	6	29922215	0.0021	395718	0.8843	Mitochondrial DNA copy number || id:ebi-a-GCST90026371	2.76599e-09	29922215	6		0.0792	finn-b-M13_JUVERHEU	|| id:finn-b-M13_JUVERHEU			5.15727e-08	395718	TRUE		35.3815
rs77777221	T	C	T	C	1.5134	0.0012	ebi-a-GCST90026371	8	98247555	0.0063	395718	0.8469	Mitochondrial DNA copy number || id:ebi-a-GCST90026371	3.58501e-06	98247555	8		0.3266	finn-b-M13_JUVERHEU	|| id:finn-b-M13_JUVERHEU			9.16849e-08	395718	TRUE		21.4721
rs9273131	T	G	T	G	0.6022	0.0009	ebi-a-GCST90026371	6	32612793	0.0026	395718	0.735501	Mitochondrial DNA copy number || id:ebi-a-GCST90026371	1.06001e-10	32612793	6		0.0932	finn-b-M13_JUVERHEU	|| id:finn-b-M13_JUVERHEU			3.02799e-07	395718	TRUE		41.7493
rs117148789	C	T	C	T	0.5377	0.0056	ebi-a-GCST90026371	15	54988934	0.005	395718	0.2639	Mitochondrial DNA copy number || id:ebi-a-GCST90026371	4.40099e-06	54988934	15		0.1171	finn-b-M13_POLYMYALGIA	|| id:finn-b-M13_POLYMYALGIA			3.16994e-06	395718	TRUE		21.0846
rs12960072	G	A	G	A	-0.6135	0.0008	ebi-a-GCST90026371	18	4937183	0.0081	395718	0.9206	Mitochondrial DNA copy number || id:ebi-a-GCST90026371	1.74699e-06	4937183	18		0.1283	finn-b-M13_POLYMYALGIA	|| id:finn-b-M13_POLYMYALGIA			2.46505e-08	395718	TRUE		22.8652
rs144734349	T	C	T	C	0.8555	-0.0026	ebi-a-GCST90026371	8	80969367	0.0095	395718	0.7854	Mitochondrial DNA copy number || id:ebi-a-GCST90026371	3.43803e-06	80969367	8		0.1843	finn-b-M13_POLYMYALGIA	|| id:finn-b-M13_POLYMYALGIA			1.89285e-07	395718	TRUE		21.5471
rs146319861	A	C	A	C	0.5703	0.0112	ebi-a-GCST90026371	4	45750696	0.0104	395718	0.2819	Mitochondrial DNA copy number || id:ebi-a-GCST90026371	5.61397e-07	45750696	4		0.114	finn-b-M13_POLYMYALGIA	|| id:finn-b-M13_POLYMYALGIA			2.93079e-06	395718	TRUE		25.0263
rs1500004	A	G	A	G	-0.2786	0.0037	ebi-a-GCST90026371	3	46150937	0.0035	395718	0.297	Mitochondrial DNA copy number || id:ebi-a-GCST90026371	3.14398e-06	46150937	3		0.0598	finn-b-M13_POLYMYALGIA	|| id:finn-b-M13_POLYMYALGIA			2.82412e-06	395718	TRUE		21.705
rs191726584	A	G	A	G	0.4969	-0.0096	ebi-a-GCST90026371	17	21096991	0.0117	395718	0.4115	Mitochondrial DNA copy number || id:ebi-a-GCST90026371	2.82397e-06	21096991	17		0.1061	finn-b-M13_POLYMYALGIA	|| id:finn-b-M13_POLYMYALGIA			1.70132e-06	395718	TRUE		21.9335
rs3091281	C	T	C	T	-0.2379	0.002	ebi-a-GCST90026371	6	33056566	0.0024	395718	0.4186	Mitochondrial DNA copy number || id:ebi-a-GCST90026371	4.27799e-07	33056566	6		0.0471	finn-b-M13_POLYMYALGIA	|| id:finn-b-M13_POLYMYALGIA			1.7549e-06	395718	TRUE		25.5122
rs34434863	G	T	G	T	0.6034	-0.0026	ebi-a-GCST90026371	6	32559673	0.0023	395718	0.2581	Mitochondrial DNA copy number || id:ebi-a-GCST90026371	3.85212e-31	32559673	6		0.052	finn-b-M13_POLYMYALGIA	|| id:finn-b-M13_POLYMYALGIA			3.22928e-06	395718	TRUE		134.649
rs3873382	G	A	G	A	0.286	-0.0122	ebi-a-GCST90026371	6	31263256	0.0041	395718	0.00312802	Mitochondrial DNA copy number || id:ebi-a-GCST90026371	3.77998e-06	31263256	6		0.0619	finn-b-M13_POLYMYALGIA	|| id:finn-b-M13_POLYMYALGIA			2.23748e-05	395718	TRUE		21.3477
rs4713599	C	A	C	A	-0.3286	0.0014	ebi-a-GCST90026371	6	32811530	0.0044	395718	0.758799	Mitochondrial DNA copy number || id:ebi-a-GCST90026371	3.25897e-07	32811530	6		0.0643	finn-b-M13_POLYMYALGIA	|| id:finn-b-M13_POLYMYALGIA			2.55839e-07	395718	TRUE		26.1164
rs73956934	T	C	T	C	0.4371	0.0005	ebi-a-GCST90026371	18	46113992	0.0058	395718	0.9361	Mitochondrial DNA copy number || id:ebi-a-GCST90026371	3.39899e-06	46113992	18		0.0941	finn-b-M13_POLYMYALGIA	|| id:finn-b-M13_POLYMYALGIA			1.87802e-08	395718	TRUE		21.5766
rs74356043	C	A	C	A	0.6077	0.0026	ebi-a-GCST90026371	2	2621588	0.0067	395718	0.6955	Mitochondrial DNA copy number || id:ebi-a-GCST90026371	4.68997e-06	2621588	2		0.1327	finn-b-M13_POLYMYALGIA	|| id:finn-b-M13_POLYMYALGIA			3.80551e-07	395718	TRUE		20.9718
rs7731626	A	G	A	G	-0.22	0.0053	ebi-a-GCST90026371	5	55444683	0.0022	395718	0.0147601	Mitochondrial DNA copy number || id:ebi-a-GCST90026371	1.29601e-07	55444683	5		0.0417	finn-b-M13_POLYMYALGIA	|| id:finn-b-M13_POLYMYALGIA			1.46662e-05	395718	TRUE		27.8338
rs10885447	A	G	A	G	-0.1128	-0.0005	ebi-a-GCST90026371	10	115166770	0.0026	395718	0.8505	Mitochondrial DNA copy number || id:ebi-a-GCST90026371	3.223e-07	115166770	10		0.0221	finn-b-M13_RHEUMA	|| id:finn-b-M13_RHEUMA			9.34565e-08	395718	TRUE		26.0516
rs1156086	C	T	C	T	-0.1023	-0.0047	ebi-a-GCST90026371	6	27187355	0.0024	395718	0.0525497	Mitochondrial DNA copy number || id:ebi-a-GCST90026371	2.33701e-06	27187355	6		0.0217	finn-b-M13_RHEUMA	|| id:finn-b-M13_RHEUMA			9.69138e-06	395718	TRUE		22.2245
rs11571293	T	G	T	G	-0.131	0.0059	ebi-a-GCST90026371	2	204717713	0.0021	395718	0.00561397	Mitochondrial DNA copy number || id:ebi-a-GCST90026371	5.69902e-10	204717713	2		0.0211	finn-b-M13_RHEUMA	|| id:finn-b-M13_RHEUMA			1.99468e-05	395718	TRUE		38.5459
rs117803580	T	C	T	C	0.4574	-0.0012	ebi-a-GCST90026371	14	104767639	0.0099	395718	0.9008	Mitochondrial DNA copy number || id:ebi-a-GCST90026371	1.37199e-06	104767639	14		0.0947	finn-b-M13_RHEUMA	|| id:finn-b-M13_RHEUMA			3.71286e-08	395718	TRUE		23.3288
rs117877171	C	T	C	T	1.176	0.0028	ebi-a-GCST90026371	19	49427763	0.0106	395718	0.791199	Mitochondrial DNA copy number || id:ebi-a-GCST90026371	6.55496e-08	49427763	19		0.2177	finn-b-M13_RHEUMA	|| id:finn-b-M13_RHEUMA			1.76328e-07	395718	TRUE		29.1808
rs139268562	T	C	T	C	-0.2832	-0.0005	ebi-a-GCST90026371	19	58934457	0.0078	395718	0.9517	Mitochondrial DNA copy number || id:ebi-a-GCST90026371	2.56998e-06	58934457	19		0.0602	finn-b-M13_RHEUMA	|| id:finn-b-M13_RHEUMA			1.03841e-08	395718	TRUE		22.1306
rs1571878	T	C	T	C	-0.1071	0.0026	ebi-a-GCST90026371	6	167540842	0.0021	395718	0.218	Mitochondrial DNA copy number || id:ebi-a-GCST90026371	5.42001e-08	167540842	6		0.0197	finn-b-M13_RHEUMA	|| id:finn-b-M13_RHEUMA			3.87367e-06	395718	TRUE		29.5561
rs17805996	C	T	C	T	0.166	0.0016	ebi-a-GCST90026371	8	129515441	0.0037	395718	0.6566	Mitochondrial DNA copy number || id:ebi-a-GCST90026371	4.76705e-08	129515441	8		0.0304	finn-b-M13_RHEUMA	|| id:finn-b-M13_RHEUMA			4.72555e-07	395718	TRUE		29.8173
rs2094884	G	A	G	A	0.1877	-0.0051	ebi-a-GCST90026371	21	47035735	0.0032	395718	0.1144	Mitochondrial DNA copy number || id:ebi-a-GCST90026371	4.33202e-06	47035735	21		0.0408	finn-b-M13_RHEUMA	|| id:finn-b-M13_RHEUMA			6.4188e-06	395718	TRUE		21.1645
rs2258734	A	G	A	G	-0.0938	-0.0031	ebi-a-GCST90026371	1	2483961	0.0022	395718	0.1654	Mitochondrial DNA copy number || id:ebi-a-GCST90026371	4.72596e-06	2483961	1		0.0205	finn-b-M13_RHEUMA	|| id:finn-b-M13_RHEUMA			5.01756e-06	395718	TRUE		20.9362
rs2476601	G	A	G	A	-0.3907	0.0041	ebi-a-GCST90026371	1	114377568	0.0035	395718	0.2344	Mitochondrial DNA copy number || id:ebi-a-GCST90026371	1.02802e-44	114377568	1		0.0278	finn-b-M13_RHEUMA	|| id:finn-b-M13_RHEUMA			3.46774e-06	395718	TRUE		197.514
rs2516721	C	T	C	T	0.23	-0.0013	ebi-a-GCST90026371	6	30222566	0.0021	395718	0.5294	Mitochondrial DNA copy number || id:ebi-a-GCST90026371	7.12525e-28	30222566	6		0.021	finn-b-M13_RHEUMA	|| id:finn-b-M13_RHEUMA			9.68421e-07	395718	TRUE		119.955
rs2615709	G	A	G	A	-0.0905	0.0004	ebi-a-GCST90026371	16	81437146	0.0021	395718	0.8555	Mitochondrial DNA copy number || id:ebi-a-GCST90026371	4.17004e-06	81437146	16		0.0197	finn-b-M13_RHEUMA	|| id:finn-b-M13_RHEUMA			9.16849e-08	395718	TRUE		21.104
rs34434863	G	T	G	T	0.7617	-0.0026	ebi-a-GCST90026371	6	32559673	0.0023	395718	0.2581	Mitochondrial DNA copy number || id:ebi-a-GCST90026371	4.69894e-176	32559673	6		0.0269	finn-b-M13_RHEUMA	|| id:finn-b-M13_RHEUMA			3.22928e-06	395718	TRUE		801.795
rs34892989	A	G	A	G	-0.1406	0.0022	ebi-a-GCST90026371	6	33799390	0.0024	395718	0.3667	Mitochondrial DNA copy number || id:ebi-a-GCST90026371	2.19099e-08	33799390	6		0.0251	finn-b-M13_RHEUMA	|| id:finn-b-M13_RHEUMA			2.12343e-06	395718	TRUE		31.3779
rs3757387	C	T	C	T	0.1032	-0.003	ebi-a-GCST90026371	7	128576086	0.0021	395718	0.1547	Mitochondrial DNA copy number || id:ebi-a-GCST90026371	1.739e-07	128576086	7		0.0198	finn-b-M13_RHEUMA	|| id:finn-b-M13_RHEUMA			5.15725e-06	395718	TRUE		27.1662
rs62395272	T	C	T	C	0.5323	0.0001	ebi-a-GCST90026371	6	31394424	0.0036	395718	0.9739	Mitochondrial DNA copy number || id:ebi-a-GCST90026371	2.18978e-60	31394424	6		0.0325	finn-b-M13_RHEUMA	|| id:finn-b-M13_RHEUMA			1.9499e-09	395718	TRUE		268.254
rs6685178	A	C	A	C	0.1765	-0.0008	ebi-a-GCST90026371	1	40064766	0.0038	395718	0.836	Mitochondrial DNA copy number || id:ebi-a-GCST90026371	7.26892e-07	40064766	1		0.0356	finn-b-M13_RHEUMA	|| id:finn-b-M13_RHEUMA			1.12003e-07	395718	TRUE		24.5804
rs706779	C	T	C	T	-0.0979	0.0004	ebi-a-GCST90026371	10	6098824	0.0021	395718	0.8305	Mitochondrial DNA copy number || id:ebi-a-GCST90026371	1.17201e-06	6098824	10		0.0201	finn-b-M13_RHEUMA	|| id:finn-b-M13_RHEUMA			9.16849e-08	395718	TRUE		23.7232
rs7137828	T	C	T	C	-0.1099	-0.0053	ebi-a-GCST90026371	12	111932800	0.0021	395718	0.01237	Mitochondrial DNA copy number || id:ebi-a-GCST90026371	2.62301e-08	111932800	12		0.0198	finn-b-M13_RHEUMA	|| id:finn-b-M13_RHEUMA			1.60962e-05	395718	TRUE		30.8081
rs7574865	G	T	G	T	-0.1326	0.0019	ebi-a-GCST90026371	2	191964633	0.0025	395718	0.4379	Mitochondrial DNA copy number || id:ebi-a-GCST90026371	1.035e-08	191964633	2		0.0232	finn-b-M13_RHEUMA	|| id:finn-b-M13_RHEUMA			1.45963e-06	395718	TRUE		32.6671
rs7731626	A	G	A	G	-0.1358	0.0053	ebi-a-GCST90026371	5	55444683	0.0022	395718	0.0147601	Mitochondrial DNA copy number || id:ebi-a-GCST90026371	5.51099e-10	55444683	5		0.0219	finn-b-M13_RHEUMA	|| id:finn-b-M13_RHEUMA			1.46662e-05	395718	TRUE		38.4513
rs78222069	T	C	T	C	0.3775	-0.0008	ebi-a-GCST90026371	4	123213720	0.0067	395718	0.9113	Mitochondrial DNA copy number || id:ebi-a-GCST90026371	2.524e-06	123213720	4		0.0802	finn-b-M13_RHEUMA	|| id:finn-b-M13_RHEUMA			3.60285e-08	395718	TRUE		22.1557
rs78248443	T	C	T	C	-0.1873	0.0046	ebi-a-GCST90026371	1	65155172	0.005	395718	0.3505	Mitochondrial DNA copy number || id:ebi-a-GCST90026371	5.78895e-07	65155172	1		0.0375	finn-b-M13_RHEUMA	|| id:finn-b-M13_RHEUMA			2.1389e-06	395718	TRUE		24.9467
rs78499387	T	C	T	C	-0.276	-0.0077	ebi-a-GCST90026371	8	32634403	0.0058	395718	0.1838	Mitochondrial DNA copy number || id:ebi-a-GCST90026371	3.18398e-06	32634403	8		0.0592	finn-b-M13_RHEUMA	|| id:finn-b-M13_RHEUMA			4.45389e-06	395718	TRUE		21.7358
rs79758729	G	A	G	A	0.1465	-0.0001	ebi-a-GCST90026371	7	37418454	0.0034	395718	0.9785	Mitochondrial DNA copy number || id:ebi-a-GCST90026371	8.18295e-07	37418454	7		0.0297	finn-b-M13_RHEUMA	|| id:finn-b-M13_RHEUMA			2.18604e-09	395718	TRUE		24.3311
rs9272320	A	G	A	G	0.3452	0.0029	ebi-a-GCST90026371	6	32604124	0.0021	395718	0.1716	Mitochondrial DNA copy number || id:ebi-a-GCST90026371	1.65691e-59	32604124	6		0.0212	finn-b-M13_RHEUMA	|| id:finn-b-M13_RHEUMA			4.81916e-06	395718	TRUE		265.137
rs9277516	C	T	C	T	-0.2176	0.0013	ebi-a-GCST90026371	6	33054280	0.0023	395718	0.5681	Mitochondrial DNA copy number || id:ebi-a-GCST90026371	3.46976e-20	33054280	6		0.0236	finn-b-M13_RHEUMA	|| id:finn-b-M13_RHEUMA			8.07323e-07	395718	TRUE		85.0147
rs116898071	G	A	G	A	0.9988	-0.0059	ebi-a-GCST90026371	11	58601814	0.0088	395718	0.5039	Mitochondrial DNA copy number || id:ebi-a-GCST90026371	2.57401e-06	58601814	11		0.2124	finn-b-M13_SJOGREN	|| id:finn-b-M13_SJOGREN			1.13594e-06	395718	TRUE		22.113
rs12888138	T	C	T	C	-0.2463	0.0003	ebi-a-GCST90026371	18	53822656	0.0026	395718	0.8953	Mitochondrial DNA copy number || id:ebi-a-GCST90026371	2.08598e-06	53822656	18		0.0519	finn-b-M13_SJOGREN	|| id:finn-b-M13_SJOGREN			3.36444e-08	395718	TRUE		22.5213
rs13289503	C	T	C	T	-0.2243	0.0015	ebi-a-GCST90026371	9	110186251	0.0022	395718	0.499401	Mitochondrial DNA copy number || id:ebi-a-GCST90026371	3.66902e-07	110186251	9		0.0441	finn-b-M13_SJOGREN	|| id:finn-b-M13_SJOGREN			1.17477e-06	395718	TRUE		25.8691
rs2307308	T	C	T	C	0.4228	0.0091	ebi-a-GCST90026371	6	24784436	0.0072	395718	0.2068	Mitochondrial DNA copy number || id:ebi-a-GCST90026371	3.48097e-06	24784436	6		0.0911	finn-b-M13_SJOGREN	|| id:finn-b-M13_SJOGREN			4.03676e-06	395718	TRUE		21.5394
rs2853986	C	T	C	T	0.7754	0.0054	ebi-a-GCST90026371	6	31338844	0.0111	395718	0.6275	Mitochondrial DNA copy number || id:ebi-a-GCST90026371	1.42594e-25	31338844	6		0.0742	finn-b-M13_SJOGREN	|| id:finn-b-M13_SJOGREN			5.98078e-07	395718	TRUE		109.205
rs34831921	A	C	A	C	-0.3721	-0.0032	ebi-a-GCST90026371	6	32590768	0.0037	395718	0.3838	Mitochondrial DNA copy number || id:ebi-a-GCST90026371	1.30599e-09	32590768	6		0.0613	finn-b-M13_SJOGREN	|| id:finn-b-M13_SJOGREN			1.89022e-06	395718	TRUE		36.8467
rs4630834	T	C	T	C	0.1909	0.002	ebi-a-GCST90026371	20	23740255	0.0022	395718	0.3455	Mitochondrial DNA copy number || id:ebi-a-GCST90026371	2.97002e-06	23740255	20		0.0408	finn-b-M13_SJOGREN	|| id:finn-b-M13_SJOGREN			2.08848e-06	395718	TRUE		21.8923
rs4853459	C	T	C	T	-0.2215	0.0017	ebi-a-GCST90026371	2	191962096	0.0025	395718	0.4996	Mitochondrial DNA copy number || id:ebi-a-GCST90026371	3.70203e-06	191962096	2		0.0479	finn-b-M13_SJOGREN	|| id:finn-b-M13_SJOGREN			1.16851e-06	395718	TRUE		21.3834
rs496315	C	T	C	T	0.2254	-0.0003	ebi-a-GCST90026371	20	10047038	0.0024	395718	0.8947	Mitochondrial DNA copy number || id:ebi-a-GCST90026371	3.21299e-08	10047038	20		0.0408	finn-b-M13_SJOGREN	|| id:finn-b-M13_SJOGREN			3.94854e-08	395718	TRUE		30.5202
rs76882717	T	C	T	C	0.43	-0.0049	ebi-a-GCST90026371	10	14768307	0.0038	395718	0.2004	Mitochondrial DNA copy number || id:ebi-a-GCST90026371	4.05201e-06	14768307	10		0.0933	finn-b-M13_SJOGREN	|| id:finn-b-M13_SJOGREN			4.20184e-06	395718	TRUE		21.2409
rs117642611	C	A	C	A	6.016	0.0121	ebi-a-GCST90026371	18	38326367	0.0088	395718	0.167	Mitochondrial DNA copy number || id:ebi-a-GCST90026371	3.70698e-06	38326367	18		1.3001	finn-b-M13_SYSTSLCE	|| id:finn-b-M13_SYSTSLCE			4.77771e-06	395718	TRUE		21.4122
rs141520926	T	C	T	C	1.4345	0.0098	ebi-a-GCST90026371	6	16092423	0.0098	395718	0.3137	Mitochondrial DNA copy number || id:ebi-a-GCST90026371	3.34103e-06	16092423	6		0.3086	finn-b-M13_SYSTSLCE	|| id:finn-b-M13_SYSTSLCE			2.52706e-06	395718	TRUE		21.6077
rs2222631	A	G	A	G	0.3971	-0.001	ebi-a-GCST90026371	3	119272391	0.0022	395718	0.6522	Mitochondrial DNA copy number || id:ebi-a-GCST90026371	1.78201e-06	119272391	3		0.0831	finn-b-M13_SYSTSLCE	|| id:finn-b-M13_SYSTSLCE			5.22121e-07	395718	TRUE		22.8348
rs2501203	G	A	G	A	-0.4933	-0.0015	ebi-a-GCST90026371	13	70607523	0.0026	395718	0.5709	Mitochondrial DNA copy number || id:ebi-a-GCST90026371	4.63202e-06	70607523	13		0.1077	finn-b-M13_SYSTSLCE	|| id:finn-b-M13_SYSTSLCE			8.41108e-07	395718	TRUE		20.9793
rs3807307	C	T	C	T	0.396	-0.0034	ebi-a-GCST90026371	7	128579202	0.0021	395718	0.1075	Mitochondrial DNA copy number || id:ebi-a-GCST90026371	1.96499e-06	128579202	7		0.0833	finn-b-M13_SYSTSLCE	|| id:finn-b-M13_SYSTSLCE			6.62419e-06	395718	TRUE		22.5996
rs117309887	T	C	T	C	1.7139	0.0071	ebi-a-GCST90026371	6	31294912	0.0036	395718	0.0483304	Mitochondrial DNA copy number || id:ebi-a-GCST90026371	4.06163e-34	31294912	6		0.1407	finn-b-PSORI_STRICT	|| id:finn-b-PSORI_STRICT			9.82933e-06	395718	TRUE		148.383
rs117371096	C	T	C	T	2.1532	0.0175	ebi-a-GCST90026371	7	110478350	0.0081	395718	0.0307603	Mitochondrial DNA copy number || id:ebi-a-GCST90026371	3.83804e-07	110478350	7		0.4241	finn-b-PSORI_STRICT	|| id:finn-b-PSORI_STRICT			1.17955e-05	395718	TRUE		25.777
rs139298380	A	G	A	G	1.4607	0.0082	ebi-a-GCST90026371	5	158718460	0.0055	395718	0.1363	Mitochondrial DNA copy number || id:ebi-a-GCST90026371	1.31801e-07	158718460	5		0.2768	finn-b-PSORI_STRICT	|| id:finn-b-PSORI_STRICT			5.61715e-06	395718	TRUE		27.8477
rs141342099	A	G	A	G	1.8016	0.0108	ebi-a-GCST90026371	6	26952626	0.0086	395718	0.2107	Mitochondrial DNA copy number || id:ebi-a-GCST90026371	8.65805e-09	26952626	6		0.313	finn-b-PSORI_STRICT	|| id:finn-b-PSORI_STRICT			3.98534e-06	395718	TRUE		33.1305
rs17667640	C	A	C	A	3.8218	-0.0041	ebi-a-GCST90026371	15	95918789	0.008	395718	0.611699	Mitochondrial DNA copy number || id:ebi-a-GCST90026371	1.11099e-06	95918789	15		0.7846	finn-b-PSORI_STRICT	|| id:finn-b-PSORI_STRICT			6.63749e-07	395718	TRUE		23.7268
rs2745600	C	T	C	T	-0.6725	-0.005	ebi-a-GCST90026371	6	1615464	0.0031	395718	0.1129	Mitochondrial DNA copy number || id:ebi-a-GCST90026371	2.72402e-06	1615464	6		0.1434	finn-b-PSORI_STRICT	|| id:finn-b-PSORI_STRICT			6.57401e-06	395718	TRUE		21.9931
rs72791586	C	T	C	T	1.2022	-0.0072	ebi-a-GCST90026371	5	152578817	0.0048	395718	0.1348	Mitochondrial DNA copy number || id:ebi-a-GCST90026371	3.60504e-06	152578817	5		0.2595	finn-b-PSORI_STRICT	|| id:finn-b-PSORI_STRICT			5.68586e-06	395718	TRUE		21.4624
rs73661476	A	C	A	C	0.7852	0.0006	ebi-a-GCST90026371	8	6641587	0.004	395718	0.891	Mitochondrial DNA copy number || id:ebi-a-GCST90026371	3.86598e-06	6641587	8		0.17	finn-b-PSORI_STRICT	|| id:finn-b-PSORI_STRICT			5.6859e-08	395718	TRUE		21.3335
rs74817271	A	G	A	G	0.7413	-0.0146	ebi-a-GCST90026371	5	150469973	0.0048	395718	0.002133	Mitochondrial DNA copy number || id:ebi-a-GCST90026371	2.559e-06	150469973	5		0.1576	finn-b-PSORI_STRICT	|| id:finn-b-PSORI_STRICT			2.33792e-05	395718	TRUE		22.1246
rs77757471	G	A	G	A	1.9627	-0.0027	ebi-a-GCST90026371	3	185389985	0.0086	395718	0.750699	Mitochondrial DNA copy number || id:ebi-a-GCST90026371	1.084e-06	185389985	3		0.4025	finn-b-PSORI_STRICT	|| id:finn-b-PSORI_STRICT			2.49085e-07	395718	TRUE		23.778
rs113472819	T	C	T	C	-0.139	0.0005	ebi-a-GCST90026371	3	40699987	0.0035	395718	0.8787	Mitochondrial DNA copy number || id:ebi-a-GCST90026371	2.713e-06	40699987	3		0.0296	finn-b-T1D_WIDE	|| id:finn-b-T1D_WIDE			5.15727e-08	395718	TRUE		22.0519
rs114286362	A	G	A	G	0.6073	0.0019	ebi-a-GCST90026371	3	129085346	0.0094	395718	0.8379	Mitochondrial DNA copy number || id:ebi-a-GCST90026371	1.704e-06	129085346	3		0.1269	finn-b-T1D_WIDE	|| id:finn-b-T1D_WIDE			1.03245e-07	395718	TRUE		22.9025
rs115204205	C	T	C	T	0.3528	0.0066	ebi-a-GCST90026371	2	60634304	0.0054	395718	0.2223	Mitochondrial DNA copy number || id:ebi-a-GCST90026371	9.34093e-10	60634304	2		0.0576	finn-b-T1D_WIDE	|| id:finn-b-T1D_WIDE			3.77498e-06	395718	TRUE		37.5156
rs115335034	T	C	T	C	0.4171	-0.008	ebi-a-GCST90026371	14	24244806	0.0083	395718	0.3311	Mitochondrial DNA copy number || id:ebi-a-GCST90026371	1.98802e-06	24244806	14		0.0877	finn-b-T1D_WIDE	|| id:finn-b-T1D_WIDE			2.34768e-06	395718	TRUE		22.6194
rs115432239	T	C	T	C	0.4362	-0.0154	ebi-a-GCST90026371	6	27201880	0.0082	395718	0.0602102	Mitochondrial DNA copy number || id:ebi-a-GCST90026371	4.8708e-15	27201880	6		0.0557	finn-b-T1D_WIDE	|| id:finn-b-T1D_WIDE			8.91305e-06	395718	TRUE		61.3283
rs149063587	T	C	T	C	0.4178	-0.0124	ebi-a-GCST90026371	9	9448898	0.0086	395718	0.1506	Mitochondrial DNA copy number || id:ebi-a-GCST90026371	4.36496e-07	9448898	9		0.0827	finn-b-T1D_WIDE	|| id:finn-b-T1D_WIDE			5.25364e-06	395718	TRUE		25.5227
rs193474	G	A	G	A	-0.1195	-0.0005	ebi-a-GCST90026371	22	30449094	0.0022	395718	0.8315	Mitochondrial DNA copy number || id:ebi-a-GCST90026371	1.626e-08	30449094	22		0.0212	finn-b-T1D_WIDE	|| id:finn-b-T1D_WIDE			1.3053e-07	395718	TRUE		31.7734
rs1980496	T	C	T	C	0.8315	0.0031	ebi-a-GCST90026371	6	32340070	0.0021	395718	0.1433	Mitochondrial DNA copy number || id:ebi-a-GCST90026371	1e-200	32340070	6		0.0226	finn-b-T1D_WIDE	|| id:finn-b-T1D_WIDE			5.50679e-06	395718	TRUE		1353.65
rs2476601	G	A	G	A	-0.4041	0.0041	ebi-a-GCST90026371	1	114377568	0.0035	395718	0.2344	Mitochondrial DNA copy number || id:ebi-a-GCST90026371	1.59993e-47	114377568	1		0.0279	finn-b-T1D_WIDE	|| id:finn-b-T1D_WIDE			3.46774e-06	395718	TRUE		209.783
rs2718180	T	G	T	G	0.0998	-0.0033	ebi-a-GCST90026371	7	36646458	0.0023	395718	0.1473	Mitochondrial DNA copy number || id:ebi-a-GCST90026371	4.88e-06	36646458	7		0.0218	finn-b-T1D_WIDE	|| id:finn-b-T1D_WIDE			5.20219e-06	395718	TRUE		20.9579
rs2855807	T	C	T	C	0.3351	-0.0074	ebi-a-GCST90026371	6	31469323	0.0021	395718	0.000553694	Mitochondrial DNA copy number || id:ebi-a-GCST90026371	1.43186e-51	31469323	6		0.0222	finn-b-T1D_WIDE	|| id:finn-b-T1D_WIDE			3.13782e-05	395718	TRUE		227.847
rs28896571	T	C	T	C	-0.3493	0.0072	ebi-a-GCST90026371	6	29838890	0.0056	395718	0.1937	Mitochondrial DNA copy number || id:ebi-a-GCST90026371	5.55137e-14	29838890	6		0.0465	finn-b-T1D_WIDE	|| id:finn-b-T1D_WIDE			4.17738e-06	395718	TRUE		56.4276
rs3087243	A	G	A	G	-0.106	0.0053	ebi-a-GCST90026371	2	204738919	0.0021	395718	0.0108201	Mitochondrial DNA copy number || id:ebi-a-GCST90026371	4.57404e-07	204738919	2		0.021	finn-b-T1D_WIDE	|| id:finn-b-T1D_WIDE			1.60962e-05	395718	TRUE		25.4785
rs3094577	G	A	G	A	0.199	-0.0027	ebi-a-GCST90026371	6	29533870	0.0022	395718	0.2064	Mitochondrial DNA copy number || id:ebi-a-GCST90026371	2.55505e-20	29533870	6		0.0215	finn-b-T1D_WIDE	|| id:finn-b-T1D_WIDE			3.80625e-06	395718	TRUE		85.6701
rs3184504	C	T	C	T	-0.1428	-0.0055	ebi-a-GCST90026371	12	111884608	0.0021	395718	0.00863396	Mitochondrial DNA copy number || id:ebi-a-GCST90026371	1.23709e-12	111884608	12		0.0201	finn-b-T1D_WIDE	|| id:finn-b-T1D_WIDE			1.73339e-05	395718	TRUE		50.4736
rs3747517	C	T	C	T	0.106	0.0013	ebi-a-GCST90026371	2	163128824	0.0023	395718	0.5697	Mitochondrial DNA copy number || id:ebi-a-GCST90026371	5.14505e-07	163128824	2		0.0211	finn-b-T1D_WIDE	|| id:finn-b-T1D_WIDE			8.07323e-07	395718	TRUE		25.2375
rs449635	G	A	G	A	-0.2424	-0.0013	ebi-a-GCST90026371	6	33024166	0.0041	395718	0.7416	Mitochondrial DNA copy number || id:ebi-a-GCST90026371	1.128e-09	33024166	6		0.0398	finn-b-T1D_WIDE	|| id:finn-b-T1D_WIDE			2.54059e-07	395718	TRUE		37.0936
rs5015480	T	C	T	C	-0.0915	-0.0071	ebi-a-GCST90026371	10	94465559	0.0021	395718	0.000758193	Mitochondrial DNA copy number || id:ebi-a-GCST90026371	3.819e-06	94465559	10		0.0198	finn-b-T1D_WIDE	|| id:finn-b-T1D_WIDE			2.88856e-05	395718	TRUE		21.3556
rs55870117	A	G	A	G	0.1137	0.0018	ebi-a-GCST90026371	2	28647650	0.0023	395718	0.4269	Mitochondrial DNA copy number || id:ebi-a-GCST90026371	1.02499e-07	28647650	2		0.0214	finn-b-T1D_WIDE	|| id:finn-b-T1D_WIDE			1.54777e-06	395718	TRUE		28.2289
rs62146643	T	C	T	C	0.341	0.017	ebi-a-GCST90026371	2	59402928	0.0089	395718	0.0568303	Mitochondrial DNA copy number || id:ebi-a-GCST90026371	1.13399e-08	59402928	2		0.0597	finn-b-T1D_WIDE	|| id:finn-b-T1D_WIDE			9.21999e-06	395718	TRUE		32.6257
rs6666803	A	G	A	G	-0.1191	0.0075	ebi-a-GCST90026371	1	95946759	0.003	395718	0.0117101	Mitochondrial DNA copy number || id:ebi-a-GCST90026371	2.85102e-06	95946759	1		0.0254	finn-b-T1D_WIDE	|| id:finn-b-T1D_WIDE			1.57939e-05	395718	TRUE		21.9865
rs7090530	A	C	A	C	0.1146	0.002	ebi-a-GCST90026371	10	6110875	0.0021	395718	0.3494	Mitochondrial DNA copy number || id:ebi-a-GCST90026371	7.39299e-08	6110875	10		0.0213	finn-b-T1D_WIDE	|| id:finn-b-T1D_WIDE			2.29212e-06	395718	TRUE		28.9474
rs72698768	G	A	G	A	-0.1497	0.0006	ebi-a-GCST90026371	14	101304875	0.0027	395718	0.83	Mitochondrial DNA copy number || id:ebi-a-GCST90026371	1.40699e-07	101304875	14		0.0284	finn-b-T1D_WIDE	|| id:finn-b-T1D_WIDE			1.24793e-07	395718	TRUE		27.7848
rs73890184	G	A	G	A	0.4366	0.0073	ebi-a-GCST90026371	22	45535991	0.0073	395718	0.3189	Mitochondrial DNA copy number || id:ebi-a-GCST90026371	2.35099e-06	45535991	22		0.0925	finn-b-T1D_WIDE	|| id:finn-b-T1D_WIDE			2.52706e-06	395718	TRUE		22.2784
rs74203920	T	C	T	C	0.3066	-0.0006	ebi-a-GCST90026371	21	45714294	0.0089	395718	0.9468	Mitochondrial DNA copy number || id:ebi-a-GCST90026371	3.85398e-09	45714294	21		0.0521	finn-b-T1D_WIDE	|| id:finn-b-T1D_WIDE			1.14852e-08	395718	TRUE		34.6313
rs7903146	T	C	T	C	0.1549	-0.0008	ebi-a-GCST90026371	10	114758349	0.0023	395718	0.715201	Mitochondrial DNA copy number || id:ebi-a-GCST90026371	5.09906e-10	114758349	10		0.0249	finn-b-T1D_WIDE	|| id:finn-b-T1D_WIDE			3.05732e-07	395718	TRUE		38.6994
rs876498	A	G	A	G	0.0989	-0.0019	ebi-a-GCST90026371	21	43841827	0.0021	395718	0.373	Mitochondrial DNA copy number || id:ebi-a-GCST90026371	1.96902e-06	43841827	21		0.0208	finn-b-T1D_WIDE	|| id:finn-b-T1D_WIDE			2.06864e-06	395718	TRUE		22.6082
rs9275469	G	A	G	A	0.9005	-0.0015	ebi-a-GCST90026371	6	32672430	0.0024	395718	0.526	Mitochondrial DNA copy number || id:ebi-a-GCST90026371	1e-200	32672430	6		0.0243	finn-b-T1D_WIDE	|| id:finn-b-T1D_WIDE			9.87134e-07	395718	TRUE		1373.27
rs9368772	C	T	C	T	0.2598	-0.0009	ebi-a-GCST90026371	6	33649013	0.0024	395718	0.7118	Mitochondrial DNA copy number || id:ebi-a-GCST90026371	1.48491e-32	33649013	6		0.0219	finn-b-T1D_WIDE	|| id:finn-b-T1D_WIDE			3.55368e-07	395718	TRUE		140.731
rs10917463	A	G	A	G	0.2103	0.0018	ebi-a-GCST90026371	1	19828737	0.0027	395718	0.5112	Mitochondrial DNA copy number || id:ebi-a-GCST90026371	2.62301e-10	19828737	1		0.0333	finn-b-THYROTOXICOSIS	|| id:finn-b-THYROTOXICOSIS			1.12314e-06	395718	TRUE		39.8832
rs11157240	G	A	G	A	-0.1063	0.0003	ebi-a-GCST90026371	14	42051747	0.0021	395718	0.8959	Mitochondrial DNA copy number || id:ebi-a-GCST90026371	4.12696e-06	42051747	14		0.0231	finn-b-THYROTOXICOSIS	|| id:finn-b-THYROTOXICOSIS			5.15727e-08	395718	TRUE		21.1759
rs114322847	T	C	T	C	0.4188	0.0002	ebi-a-GCST90026371	8	133883671	0.0065	395718	0.9761	Mitochondrial DNA copy number || id:ebi-a-GCST90026371	9.19708e-08	133883671	8		0.0784	finn-b-THYROTOXICOSIS	|| id:finn-b-THYROTOXICOSIS			2.39249e-09	395718	TRUE		28.5352
rs11571297	C	T	C	T	-0.1292	0.0045	ebi-a-GCST90026371	2	204745003	0.0021	395718	0.0334904	Mitochondrial DNA copy number || id:ebi-a-GCST90026371	5.92898e-08	204745003	2		0.0238	finn-b-THYROTOXICOSIS	|| id:finn-b-THYROTOXICOSIS			1.16037e-05	395718	TRUE		29.4694
rs11736377	T	C	T	C	-0.1265	0.0005	ebi-a-GCST90026371	4	40301264	0.0024	395718	0.8408	Mitochondrial DNA copy number || id:ebi-a-GCST90026371	2.58101e-06	40301264	4		0.0269	finn-b-THYROTOXICOSIS	|| id:finn-b-THYROTOXICOSIS			1.09682e-07	395718	TRUE		22.1145
rs12341	G	A	G	A	-0.1346	-0.0031	ebi-a-GCST90026371	5	175935735	0.0027	395718	0.2506	Mitochondrial DNA copy number || id:ebi-a-GCST90026371	4.63596e-06	175935735	5		0.0294	finn-b-THYROTOXICOSIS	|| id:finn-b-THYROTOXICOSIS			3.33128e-06	395718	TRUE		20.9602
rs139831844	T	C	T	C	0.4507	-0.0051	ebi-a-GCST90026371	17	70497310	0.0087	395718	0.5583	Mitochondrial DNA copy number || id:ebi-a-GCST90026371	3.53802e-06	70497310	17		0.0972	finn-b-THYROTOXICOSIS	|| id:finn-b-THYROTOXICOSIS			8.68396e-07	395718	TRUE		21.5002
rs144101845	A	C	A	C	-0.2399	-0.0861	ebi-a-GCST90026371	1	50881485	0.1261	395718	0.494899	Mitochondrial DNA copy number || id:ebi-a-GCST90026371	6.66807e-07	50881485	1		0.0483	finn-b-THYROTOXICOSIS	|| id:finn-b-THYROTOXICOSIS			1.17813e-06	395718	TRUE		24.6698
rs151226500	A	G	A	G	0.336	0.0044	ebi-a-GCST90026371	8	39063881	0.0086	395718	0.6127	Mitochondrial DNA copy number || id:ebi-a-GCST90026371	1.798e-06	39063881	8		0.0704	finn-b-THYROTOXICOSIS	|| id:finn-b-THYROTOXICOSIS			6.61492e-07	395718	TRUE		22.7789
rs1736993	A	G	A	G	-0.1667	-0.0027	ebi-a-GCST90026371	6	29766661	0.0023	395718	0.2398	Mitochondrial DNA copy number || id:ebi-a-GCST90026371	1.948e-09	29766661	6		0.0278	finn-b-THYROTOXICOSIS	|| id:finn-b-THYROTOXICOSIS			3.48246e-06	395718	TRUE		35.9568
rs1894240	G	A	G	A	-0.1368	0.001	ebi-a-GCST90026371	22	23052772	0.0022	395718	0.6478	Mitochondrial DNA copy number || id:ebi-a-GCST90026371	1.96101e-08	23052772	22		0.0244	finn-b-THYROTOXICOSIS	|| id:finn-b-THYROTOXICOSIS			5.22121e-07	395718	TRUE		31.4335
rs192460786	T	C	T	C	2.9401	0.0609	ebi-a-GCST90026371	5	123698905	0.0756	395718	0.421	Mitochondrial DNA copy number || id:ebi-a-GCST90026371	3.83999e-06	123698905	5		0.6364	finn-b-THYROTOXICOSIS	|| id:finn-b-THYROTOXICOSIS			1.63986e-06	395718	TRUE		21.3434
rs1971100	T	G	T	G	0.1569	0.0005	ebi-a-GCST90026371	9	35460769	0.0027	395718	0.8623	Mitochondrial DNA copy number || id:ebi-a-GCST90026371	4.44201e-06	35460769	9		0.0342	finn-b-THYROTOXICOSIS	|| id:finn-b-THYROTOXICOSIS			8.6662e-08	395718	TRUE		21.0472
rs2160215	C	T	C	T	0.2936	-0.0004	ebi-a-GCST90026371	14	81461472	0.0022	395718	0.8591	Mitochondrial DNA copy number || id:ebi-a-GCST90026371	1.68616e-30	81461472	14		0.0256	finn-b-THYROTOXICOSIS	|| id:finn-b-THYROTOXICOSIS			8.35393e-08	395718	TRUE		131.532
rs2395231	A	G	A	G	0.5562	-0.0014	ebi-a-GCST90026371	6	32637302	0.0032	395718	0.6674	Mitochondrial DNA copy number || id:ebi-a-GCST90026371	9.18333e-40	32637302	6		0.0421	finn-b-THYROTOXICOSIS	|| id:finn-b-THYROTOXICOSIS			4.83696e-07	395718	TRUE		174.541
rs2418433	A	G	A	G	0.1423	0.0002	ebi-a-GCST90026371	9	118842390	0.003	395718	0.9583	Mitochondrial DNA copy number || id:ebi-a-GCST90026371	4.77595e-06	118842390	9		0.0311	finn-b-THYROTOXICOSIS	|| id:finn-b-THYROTOXICOSIS			1.12314e-08	395718	TRUE		20.9358
rs2439301	G	A	G	A	-0.1349	0.0025	ebi-a-GCST90026371	8	32433013	0.0025	395718	0.3114	Mitochondrial DNA copy number || id:ebi-a-GCST90026371	2.476e-07	32433013	8		0.0261	finn-b-THYROTOXICOSIS	|| id:finn-b-THYROTOXICOSIS			2.52706e-06	395718	TRUE		26.7142
rs28709909	G	T	G	T	-0.1432	0.0023	ebi-a-GCST90026371	14	93587465	0.0026	395718	0.3807	Mitochondrial DNA copy number || id:ebi-a-GCST90026371	2.41201e-06	93587465	14		0.0304	finn-b-THYROTOXICOSIS	|| id:finn-b-THYROTOXICOSIS			1.97754e-06	395718	TRUE		22.1891
rs2993047	A	G	A	G	0.1221	0.0022	ebi-a-GCST90026371	1	218685055	0.0021	395718	0.2985	Mitochondrial DNA copy number || id:ebi-a-GCST90026371	2.34002e-07	218685055	1		0.0236	finn-b-THYROTOXICOSIS	|| id:finn-b-THYROTOXICOSIS			2.77346e-06	395718	TRUE		26.7675
rs334699	G	A	G	A	-0.3874	-0.0027	ebi-a-GCST90026371	1	61620496	0.005	395718	0.5847	Mitochondrial DNA copy number || id:ebi-a-GCST90026371	4.12601e-06	61620496	1		0.0841	finn-b-THYROTOXICOSIS	|| id:finn-b-THYROTOXICOSIS			7.36892e-07	395718	TRUE		21.2191
rs3798547	G	A	G	A	-0.2299	-0.0052	ebi-a-GCST90026371	6	34517762	0.0039	395718	0.1753	Mitochondrial DNA copy number || id:ebi-a-GCST90026371	1.45201e-07	34517762	6		0.0437	finn-b-THYROTOXICOSIS	|| id:finn-b-THYROTOXICOSIS			4.49254e-06	395718	TRUE		27.6767
rs4338740	C	T	C	T	0.2097	-0.0025	ebi-a-GCST90026371	15	49735297	0.0024	395718	0.284	Mitochondrial DNA copy number || id:ebi-a-GCST90026371	4.772e-17	49735297	15		0.025	finn-b-THYROTOXICOSIS	|| id:finn-b-THYROTOXICOSIS			2.74203e-06	395718	TRUE		70.3585
rs4575545	A	G	A	G	0.182	0.0011	ebi-a-GCST90026371	16	79755446	0.0023	395718	0.6391	Mitochondrial DNA copy number || id:ebi-a-GCST90026371	5.03501e-13	79755446	16		0.0252	finn-b-THYROTOXICOSIS	|| id:finn-b-THYROTOXICOSIS			5.78024e-07	395718	TRUE		52.1605
rs60261761	A	G	A	G	0.1864	-0.0043	ebi-a-GCST90026371	17	7730319	0.0036	395718	0.2351	Mitochondrial DNA copy number || id:ebi-a-GCST90026371	2.714e-06	7730319	17		0.0397	finn-b-THYROTOXICOSIS	|| id:finn-b-THYROTOXICOSIS			3.60534e-06	395718	TRUE		22.045
rs6065926	G	A	G	A	0.1504	-0.0058	ebi-a-GCST90026371	20	44735854	0.0024	395718	0.0178501	Mitochondrial DNA copy number || id:ebi-a-GCST90026371	7.99705e-09	44735854	20		0.0261	finn-b-THYROTOXICOSIS	|| id:finn-b-THYROTOXICOSIS			1.47585e-05	395718	TRUE		33.2059
rs62008617	A	G	A	G	-0.1192	0.0009	ebi-a-GCST90026371	15	96726380	0.0023	395718	0.6895	Mitochondrial DNA copy number || id:ebi-a-GCST90026371	3.49599e-06	96726380	15		0.0257	finn-b-THYROTOXICOSIS	|| id:finn-b-THYROTOXICOSIS			3.86942e-07	395718	TRUE		21.5123
rs6679677	A	C	A	C	0.2934	-0.0039	ebi-a-GCST90026371	1	114303808	0.0035	395718	0.2651	Mitochondrial DNA copy number || id:ebi-a-GCST90026371	7.93963e-19	114303808	1		0.0331	finn-b-THYROTOXICOSIS	|| id:finn-b-THYROTOXICOSIS			3.13768e-06	395718	TRUE		78.5714
rs6923866	C	T	C	T	0.1441	-0.0022	ebi-a-GCST90026371	6	43901184	0.0024	395718	0.3607	Mitochondrial DNA copy number || id:ebi-a-GCST90026371	4.39805e-07	43901184	6		0.0285	finn-b-THYROTOXICOSIS	|| id:finn-b-THYROTOXICOSIS			2.12343e-06	395718	TRUE		25.5646
rs73647171	T	G	T	G	0.4546	-0.0027	ebi-a-GCST90026371	9	73465392	0.0066	395718	0.6797	Mitochondrial DNA copy number || id:ebi-a-GCST90026371	4.45502e-07	73465392	9		0.09	finn-b-THYROTOXICOSIS	|| id:finn-b-THYROTOXICOSIS			4.22918e-07	395718	TRUE		25.5137
rs737310	G	T	G	T	-0.1251	-0.0018	ebi-a-GCST90026371	2	217623226	0.0024	395718	0.4543	Mitochondrial DNA copy number || id:ebi-a-GCST90026371	1.59599e-07	217623226	2		0.0239	finn-b-THYROTOXICOSIS	|| id:finn-b-THYROTOXICOSIS			1.42147e-06	395718	TRUE		27.398
rs74884944	A	G	A	G	0.2219	-0.0081	ebi-a-GCST90026371	1	6568981	0.006	395718	0.1717	Mitochondrial DNA copy number || id:ebi-a-GCST90026371	2.103e-07	6568981	1		0.0427	finn-b-THYROTOXICOSIS	|| id:finn-b-THYROTOXICOSIS			4.60555e-06	395718	TRUE		27.0059
rs75127309	G	A	G	A	0.2649	-0.0027	ebi-a-GCST90026371	10	63947886	0.0038	395718	0.4819	Mitochondrial DNA copy number || id:ebi-a-GCST90026371	1.07399e-07	63947886	10		0.0499	finn-b-THYROTOXICOSIS	|| id:finn-b-THYROTOXICOSIS			1.27578e-06	395718	TRUE		28.1814
rs9908895	C	A	C	A	0.1106	0.0015	ebi-a-GCST90026371	17	57266194	0.0022	395718	0.4828	Mitochondrial DNA copy number || id:ebi-a-GCST90026371	3.62903e-06	57266194	17		0.0239	finn-b-THYROTOXICOSIS	|| id:finn-b-THYROTOXICOSIS			1.17477e-06	395718	TRUE		21.4148

## Sheet: supplementary table 5
	age	sex	Disease duration(month)	mtDNA copy number	ESR	CRP	DAS28-ESR	DAS28-ESR grouping	DAS28-CRP	SDAI	CDAI	CDAI grouping
1	61	2	4	145	32	5.76	4.59	2	3.81	15.58	15	2
2	46	2	15	132	39	148	3.05	1	3.25	21.8	7	1
3	71	2	480	138	25	7.49	4.57	2	4.05	15.75	15	2
4	43	2	48	108	49	20.7	5.36	3	4.7	20.47	18.4	2
5	55	2	1	112	50	10.5	4.77	2	3.87	15.05	14	1
6	43	2	48	113	55	3.97	5.55	3	4.28	21.4	21	2
7	63	2	72	112	17	9.29	4.49	2	4.31	19.93	19	2
8	53	2	84	136	53	2.04	4.97	2	3.55	14.2	14	2
9	48	2	12	102	2	1.85	2.31	2	3.16	11.19	11	2
10	51	1	4	117	59	69	4.29	2	3.92	25.4	18.5	2
11	84	2	2	102	47	24.9	5.91	3	5.35	30.49	28	3
12	49	2	120	156	23	1.68	2.32	1	1.44	1.67	1.5	1
13	54	2	60	123	5	1.57	1.55	1	1.72	6.16	6	1
13	63	2	72	162	34	5.3	4.64	2	3.79	12.33	11.8	1
15	51	2	12	144	64	75.5	6.56	3	6.17	41.55	34	3
16	36	1	4	172	4	1.25	2.55	1	2.83	9.93	9.8	1
17	48	2	6	114	75	2.91	4.98	2	3.41	12.29	12	2
18	56	2	150	128	20	0.57	2.24	1	1.26	2.06	2	2
19	51	2	120	125	2	1.69	1.7	1	2.53	8.17	8	2
20	55	2	36	155	2	1.18	1.6	1	2.51	7.53	6	2
21	55	2	4	135	55	10.81	5.62	3	5.5	24	18	2
22	42	2	4	145	2	1.7	0.63	1	1.46	2.17	2	2
23	41	2	48	124	56	4.01	5.65	3	4.28	21.4	23	3
24	47	2	36	102	43	46.97	5.06	3	4.78	24	19.3	3
